# Supplementary material for: Spinal anesthesia for lumbar spine surgery correlates with fewer total medications and less frequent use of vasoactive agents: A single center experience
Source: PLoS One. 2019 Jun 13;14(6):e0217939. doi: 10.1371/journal.pone.0217939 (PMC6563985; doi:10.1371/journal.pone.0217939)
Supplement: S1 Data — (ZIP) [file pone.0217939.s008.zip]

Archive with 1 entries (1 files):
- PLOS1 SA vs GA deident data v03.xlsx
