# Supplementary material for: Spinal anesthesia for lumbar spine surgery correlates with fewer total medications and less frequent use of vasoactive agents: A single center experience
Source: PLoS One. 2019 Jun 13;14(6):e0217939. doi: 10.1371/journal.pone.0217939 (PMC6563985; doi:10.1371/journal.pone.0217939)
Supplement: S1 Data — (ZIP) [file pone.0217939.s008.zip › PLOS1 SA vs GA deident data v03.xlsx]

## Sheet: Spinal
MRN	CaseID	DateofService	ASAClass	Case Procedure	ORRoomNo	BTimeToCTimeMinutes	PatientAge	PatientSex	PatientHeight	PatientWeight	PatientBMI	SpinalDrug	SpinalDrugDose	PhenylephrineInfusion	PhenylephrineInfusionTotal	PhenylephrineBolus	PhenylephrineBolusTotal	EphedrineBolusTotal	TotalNumberOfDrugs	Sizeofendotrachealtube	SizeofLMA	Extubation	Sevoflurane	Isoflurane	Eyeprotection	EyeCheck		GA (misclassified as SA)									Attending		Resident		CRNA					MRN	CaseID
		2008-10-28	2	LUMBAR POSTERIOR DECOMPRESSION	OR25	169	65 years,3 months,20 days	F	61 Inch(es)	68.14 lb(s)	12.87	Bupivacaine 0.5%	4 ml	Y	1.08 mg	N	0	0	4	NULL	NULL	NO	NO	YES	Awake / open	NULL
		2008-11-13	2	LUMBAR POSTERIOR DECOMPRESSION	OR25	147	67 years,11 months,2 days	F		168.35 lb(s)	0	Bupivacaine 0.5%	4 ml	Y	0.75 mg	N	0	10 mg	5	NULL	NULL	NO	NO	NO	Awake / open	NULL
		2008-12-09	3	LUMBAR POSTERIOR DECOMPRESSION	OR25	203	71 years,7 months,21 days	F	65.5 Inch(es)	271.57 lb(s)	44.5	Bupivacaine 0.5%	4 ml	Y	2.27 mg	N	0	0	6	NULL	NULL	NO	NO	YES	Awake / open	1
		2008-12-12	2	LUMBAR POSTERIOR DECOMPRESSION	OR27	187	77 years,0 months,17 days	M	72 Inch(es)	209.44 lb(s)	28.4			Y	142.98 mg	Y	0.04 mg	20 mg	6	NULL	NULL	NO	YES	NO	Awake / open	1
		2009-01-27	2	LUMBAR POSTERIOR DECOMPRESSION	OR25	170	92 years,11 months,5 days	M	71 Inch(es)	171.96 lb(s)	23.98	Bupivacaine 0.5%	4 ml	N	0	N	0	0	4	NULL	NULL	NO	NO	YES	Awake / open	NULL
		2009-02-12	3	LUMBAR POSTERIOR DECOMPRESSION	OR44	164	83 years,3 months,21 days	F	62 Inch(es)	127.27 lb(s)	23.28	Bupivacaine 0.5%	3 ml	Y	0.35 mg	N	0	0	9	NULL	NULL	NO	NO	NO	Closed / monitored	1
		2009-04-07	2	LUMBAR POSTERIOR DISCECTOMY	OR25	167	52 years,2 months,30 days	M	71 Inch(es)	161.34 lb(s)	22.5	Bupivacaine 0.5%	4 ml	Y	1.37 mg	N	0	0	5	NULL	NULL	NO	YES	NO	Awake / open	1
		2009-05-19	2	LUMBAR POSTERIOR DECOMPRESSION	OR25	140	64 years,3 months,19 days	F	66 Inch(es)	239.5 lb(s)	38.65	Bupivacaine 0.5%	4 ml	N	0	N	0	0	3	NULL	NULL	NO	YES	NO	Awake / open	1
		2009-06-09	1	MICRODISCECTOMY	OR44	197	21 years,7 months,8 days	F	63 Inch(es)	165.35 lb(s)	29.29	Bupivacaine 0.5%	5 ml	N	0	N	0	0	4	NULL	NULL	NO	NO	NO	Awake / open	NULL
		2009-06-23	3	LUMBAR POSTERIOR DECOMPRESSION	OR25	165	76 years,2 months,22 days	F	61.5 Inch(es)	193.41 lb(s)	35.95			Y	60.47 mg	Y	0.24 mg	0	4	NULL	NULL	NO	NO	NO	Awake / open	1
		2009-07-07	2	LUMBAR POSTERIOR DECOMPRESSION	OR44	159	68 years,4 months,13 days	M	65 Inch(es)	177.37 lb(s)	29.51	Bupivacaine 0.5%	4 ml	N	0	N	0	0	5	NULL	NULL	NO	NO	YES	Awake / open	NULL
		2009-07-13	1	LUMBAR POSTERIOR DECOMPRESSION	OR26	145	51 years,2 months,20 days	F		134.28 lb(s)	0			N	0	N	0	0	4	NULL	NULL	NO	NO	NO	Awake / open	1
		2009-08-04	2	LUMBAR POSTERIOR DECOMPRESSION	OR44	181	86 years,7 months,30 days	F		110.23 lb(s)	0	Bupivacaine 0.5% w/Epi 1:200,000	3 ml	N	0	N	0	0	4	NULL	NULL	YES	NO	NO	NULL	NULL
		2009-09-15	2	LUMBAR POSTERIOR DECOMPRESSION	OR44	175	79 years,2 months,23 days	M	71 Inch(es)	185.39 lb(s)	25.85	Bupivacaine 0.5%	4 ml	Y	4.83 mg	N	0	0	6	NULL	NULL	NO	NO	NO	Closed / monitored	1
		2009-09-15	2	LUMBAR FORAMINOTOMY	OR44	129	59 years,2 months,21 days	M	68 Inch(es)	195.41 lb(s)	29.71			Y	0.93 mg	N	0	0	4	NULL	NULL	NO	NO	NO	Closed / monitored	NULL
		2009-09-15	3	LUMBAR POSTERIOR DISCECTOMY	OR44	160	72 years,4 months,28 days	F	65 Inch(es)	218.46 lb(s)	36.35	Bupivacaine 0.5%	4 ml	Y	1.53 mg	N	0	0	7	NULL	NULL	NO	NO	NO	Closed / monitored	NULL
		2009-09-22	2	LUMBAR POSTERIOR DECOMPRESSION	OR44	176	87 years,10 months,16 days	M	68 Inch(es)	150.32 lb(s)	22.85	Bupivacaine 0.5%	4 ml	Y	1.05 mg	N	0	5 mg	7	NULL	NULL	NO	NO	NO	NULL	NULL
		2009-09-29	3	LUMBAR POSTERIOR DECOMPRESSION	OR44	135	68 years,3 months,8 days	F	59 Inch(es)	161.34 lb(s)	32.58	Bupivacaine 0.5%	3 ml	Y	419.71 mg	Y	0.2 mg	17.5 mg	5	NULL	NULL	NO	NO	NO	Awake / open	1
		2009-10-06	2	LUMBAR LAMINECTOMY FOR DISC	OR44	116	91 years,0 months,4 days	M	0 Inch(es)	174.17 lb(s)	0			N	0	N	0	0	2	NULL	NULL	NO	NO	NO	Awake / open	1
		2009-10-20	2	LUMBAR POSTERIOR DECOMPRESSION	OR44	151	78 years,3 months,3 days	M	67 Inch(es)	200.42 lb(s)	31.39	Bupivacaine 0.75% Hypr	2 ml	N	0	Y	0.04 mg	0	3	NULL	NULL	NO	NO	NO	NULL	NULL
		2009-11-02	2	LUMBAR POSTERIOR DECOMPRESSION	OR26	145	68 years,8 months,26 days	F	67.5 Inch(es)	168.35 lb(s)	25.98	Bupivacaine 0.5%	3.5 ml	N	0	N	0	0	5	NULL	NULL	NO	NO	NO	Awake / open	1
		2010-01-12	2	LUMBAR POSTERIOR DECOMPRESSION	OR44	176	76 years,5 months,18 days	M	69 Inch(es)	163.34 lb(s)	24.12	Bupivacaine 0.5%	3.5 ml	N	0	N	0	0	3	NULL	NULL	NO	NO	NO	Awake / open	1
		2010-01-15	3	LUMBAR POSTERIOR DECOMPRESSION	OR25	188	70 years,4 months,23 days	F	66 Inch(es)	152.32 lb(s)	24.58	Bupivacaine 0.5%	4 ml	Y	2.35 mg	N	0	0	6	NULL	NULL	NO	NO	YES	Closed / monitored	1
		2010-01-21	2	LUMBAR POSTERIOR DECOMPRESSION	OR25	159	68 years,6 months,7 days	F	59 Inch(es)	130.27 lb(s)	26.31	Bupivacaine 0.5%	3 ml	Y	0.58 mg	Y	0.08 mg	0	6	NULL	NULL	NO	NO	YES	Closed / monitored	1
		2010-01-25	2	MICRODISCECTOMY	OR44	107	41 years,7 months,1 days	M	74 Inch(es)	175.37 lb(s)	22.51	Bupivacaine 0.5%	4 ml	N	0	N	0	10 mg	6	NULL	NULL	YES	NO	NO	Awake / open	NULL																	First of 3 under SA
		2010-01-26	2	LUMBAR POSTERIOR DECOMPRESSION	OR25	201	71 years,2 months,18 days	F	64 Inch(es)	166.35 lb(s)	28.55	Bupivacaine 0.5%	4 ml	N	0	N	0	0	5	NULL	NULL	YES	NO	NO	Awake / open	NULL
		2010-01-26	3	LUMBAR POSTERIOR DECOMPRESSION	OR25	156	82 years,0 months,6 days	F	62 Inch(es)	124.26 lb(s)	22.72	Bupivacaine 0.5%	3.6 ml	N	0	N	0	0	5	NULL	NULL	YES	NO	NO	Awake / open	NULL
		2010-02-25	1	MICRODISCECTOMY	OR27	142	48 years,8 months,14 days	F	65 Inch(es)	146.31 lb(s)	24.34	Bupivacaine 0.5%	3.5 ml	N	0	N	0	0	6	NULL	NULL	NO	NO	NO	NULL	NULL
		2010-03-02	2	MICRODISCECTOMY	OR44	197	25 years,8 months,24 days	F	69 Inch(es)	200.42 lb(s)	29.59	Bupivacaine 0.5%	3.5 ml	N	0	N	0	0	7	NULL	NULL	NO	NO	NO	NULL	NULL																			MENINGOCELE
		2010-03-09	2	MICRODISCECTOMY	OR44	91	57 years,8 months,8 days	F	65 Inch(es)	160.34 lb(s)	26.68	Bupivacaine 0.5%	3.5 ml	N	0	N	0	0	5	NULL	NULL	NO	NO	NO	NULL	NULL
		2010-03-15	3	MICRODISCECTOMY	OR44	111	51 years,0 months,5 days	M		207.43 lb(s)	0			Y	0.08 mg	N	0	10 mg	5	NULL	NULL	NO	NO	YES	Awake / open	1
		2010-03-23	2	LUMBAR POSTERIOR DECOMPRESSION	OR44	146	69 years,1 months,0 days	M	71 Inch(es)	165.35 lb(s)	23.06	Bupivacaine 0.5%	4 ml	N	0	N	0	0	3	NULL	NULL	NO	NO	NO	NULL	NULL																			First case SA
		2010-03-23	2	LUMBAR POSTERIOR DECOMPRESSION	OR44	170	85 years,5 months,1 days	M	66 Inch(es)	155.33 lb(s)	25.07	Bupivacaine 0.5%	3 ml	N	0	N	0	0	4	NULL	NULL	NO	NO	NO	NULL	NULL
		2010-04-22	2	LUMBAR POSTERIOR DECOMPRESSION	OR25	159	68 years,7 months,8 days	M	65 Inch(es)	151.32 lb(s)	25.18	Bupivacaine 0.5%	3.5 ml	N	0	N	0	20 mg	6	NULL	NULL	NO	NO	YES	Awake / open	1
		2010-05-20	3	MICRODISCECTOMY	OR44	159	33 years,5 months,27 days	F	64 Inch(es)	160.34 lb(s)	27.52	Bupivacaine 0.5%	3.5 ml	N	0	N	0	0	6	NULL	NULL	NO	YES	NO	Awake / open	NULL
		2010-05-25	2	LUMBAR POSTERIOR DECOMPRESSION	OR44	154	74 years,4 months,8 days	F		120.25 lb(s)	0			Y	0.83 mg	N	0	0	5	NULL	NULL	YES	YES	NO	Awake / open	1
		2010-07-08	2	LUMBAR POSTERIOR DECOMPRESSION	OR25	180	73 years,9 months,22 days	M	68 Inch(es)	193.41 lb(s)	29.4	Bupivacaine 0.5%	3.5 ml	Y	6.46 mg	Y	0.1 mg	25 mg	8	NULL	NULL	NO	NO	NO	Closed / monitored	NULL
		2010-07-19	2	MICRODISCECTOMY	OR26	148	40 years,6 months,12 days	F			0			Y	2.69 mg	N	0	0	5	NULL	NULL	NO	NO	NO	Closed / monitored	NULL
		2010-07-26	2	LUMBAR POSTERIOR DECOMPRESSION	OR26	160	76 years,11 months,30 days	M	68 Inch(es)	158.33 lb(s)	24.07	Bupivacaine 0.5%	3.5 ml	N	0	N	0	0	4	NULL	NULL	YES	NO	NO	Awake / open	NULL																			Second SA
		2010-08-16	2	LUMBAR POSTERIOR DECOMPRESSION	OR26	139	64 years,5 months,25 days	F	64 Inch(es)	160.34 lb(s)	27.52			Y	0.68 mg	Y	0.04 mg	0	7	NULL	NULL	NO	NO	NO	Closed / monitored	NULL
		2010-10-05	2	MICRODISCECTOMY	OR44	140	43 years,1 months,8 days	F			0	Bupivacaine 0.5%	3.5 ml	N	0	N	0	0	3	NULL	NULL	NO	YES	NO	NULL	NULL
		2010-11-22	2	MICRODISCECTOMY	OR26	151	42 years,4 months,29 days	M	74 Inch(es)	177.37 lb(s)	22.77	Bupivacaine 0.5%	4 ml	N	0	N	0	10 mg	6	NULL	NULL	YES	YES	NO	Awake / open	NULL
		2010-12-14	3	LUMBAR POSTERIOR DECOMPRESSION	OR44	145	68 years,1 months,2 days	F	62 Inch(es)	155.33 lb(s)	28.41	Bupivacaine 0.5%	3 ml	Y	2.77 mg	Y	0.12 mg	0	5	NULL	NULL	NO	NO	YES	Awake / open	1																Aline
		2011-01-03	3	LUMBAR POSTERIOR DECOMPRESSION	OR26	158	77 years,3 months,24 days	M	72 Inch(es)	202.83 lb(s)	27.51	Bupivacaine 0.5%	4 ml	N	0	N	0	0	4	NULL	NULL	NO	NO	NO	Closed / monitored	1
		2011-03-22	2	MICRODISCECTOMY	OR44	111	49 years,9 months,9 days	F	63 Inch(es)	123.26 lb(s)	21.83	Bupivacaine 0.5%	3.5 ml	Y	0.92 mg	N	0	0	7	NULL	NULL	NO	NO	NO	NULL	NULL
		2011-05-26	2	LUMBAR POSTERIOR DECOMPRESSION	OR25	164	67 years,1 months,10 days	F	64 Inch(es)	164.34 lb(s)	28.21	Bupivacaine 0.5%	3 ml	Y	1.95 mg	N	0	0	6	NULL	NULL	NO	NO	YES	Awake / open	1
		2011-06-16	2	LUMBAR POSTERIOR DECOMPRESSION	OR25	142	58 years,9 months,30 days	F		158.33 lb(s)	0	Bupivacaine 0.5%	3.5 ml	Y	2.29 mg	Y	0.04 mg	0	4	NULL	NULL	NO	YES	NO	Awake / open	NULL
		2011-06-20	3	LUMBAR POSTERIOR DECOMPRESSION	OR26	154	77 years,0 months,9 days	F	63 Inch(es)	126.26 lb(s)	22.36	Bupivacaine 0.5%	3 ml	N	0	N	0	10 mg	4	NULL	NULL	NO	NO	NO	Awake / open	NULL																2 previous GA
		2011-08-01	2	Lumbar decompression	OR26	144	0 days	M		181.38 lb(s)	0	Bupivacaine 0.5%	3 ml	Y	1.57 mg	N	0	30 mg	6	NULL	NULL	NO	NO	NO	NULL	NULL
		2011-08-08	2	LUMBAR POSTERIOR DECOMPRESSION	OR26	159	85 years,9 months,15 days	F	60 Inch(es)		0	Bupivacaine 0.5%	3 ml	N	0	N	0	0	3	NULL	NULL	NO	NO	NO	NULL	NULL
		2011-10-11	2	LUMBAR POSTERIOR DECOMPRESSION	OR 73 (LUNDER 3)	115	53 years,8 months,25 days	F	65 Inch(es)	204.43 lb(s)	34.02	Bupivacaine 0.5%	3 ml	Y	0.5 mg	N	0	0	7	NULL	NULL	NO	NO	YES	Awake / open	1
		2011-10-24	2	LUMBAR POSTERIOR DECOMPRESSION	OR 85 (LUNDER 4)	187	49 years,10 months,4 days	M	77 Inch(es)	49.1 lb(s)	5.82	Bupivacaine 0.5%	3.5 ml	Y	4.81 mg	Y	0.52 mg	35 mg	7	NULL	NULL	NO	YES	NO	Awake / open	1
		2011-11-04	2	MICRODISCECTOMY	OR 85 (LUNDER 4)	134	65 years,7 months,13 days	M	74 Inch(es)	248.52 lb(s)	31.9	Bupivacaine 0.5%	3.5 ml	Y	0.03 mg	N	0	0	7	NULL	NULL	NO	NO	NO	Awake / open	1
		2011-11-08	3	LUMBAR POSTERIOR DECOMPRESSION	OR 89 (LUNDER 4)	152	82 years,3 months,9 days	F		150.32 lb(s)	0			N	0	N	0	0	6	NULL	NULL	NO	NO	YES	Awake / open	1
		2011-11-18	2	LUMBAR POSTERIOR DECOMPRESSION	OR 89 (LUNDER 4)	158	64 years,4 months,15 days	F	63 Inch(es)	137.29 lb(s)	24.32	Bupivacaine 0.5%	3 ml	Y	0.67 mg	N	0	0	4	NULL	NULL	NO	NO	NO	NULL	NULL
		2012-01-03	2	LUMBAR POSTERIOR DECOMPRESSION	OR 89 (LUNDER 4)	142	74 years,5 months,23 days	M	60 Inch(es)	170.36 lb(s)	33.27	Bupivacaine 0.5%	3 ml	N	0	N	0	0	3	NULL	NULL	NO	NO	YES	NULL	NULL
		2012-01-03	2	LUMBAR FORAMINOTOMY	OR 89 (LUNDER 4)	116	64 years,2 months,19 days	F	60 Inch(es)	110.23 lb(s)	21.53	Bupivacaine 0.5%	2.5 ml	N	0	N	0	0	4	NULL	NULL	NO	NO	NO	NULL	NULL
		2012-01-27	2	LUMBAR POSTERIOR DECOMPRESSION	OR 89 (LUNDER 4)	182	68 years,8 months,28 days	F	67 Inch(es)	191.4 lb(s)	29.97	Bupivacaine 0.5%	3.5 ml	N	0	N	0	0	4	NULL	NULL	NO	NO	YES	NULL	NULL																2nd under GA
		2012-07-12	2	MICRODISCECTOMY	OR 88 (LUNDER 4)	129	51 years,8 months,25 days	F	63 Inch(es)	115.24 lb(s)	20.41			Y	536.51 mg	N	0	0	5	NULL	NULL	NO	NO	YES	NULL	NULL
		2012-07-31	3	LUMBAR POSTERIOR DECOMPRESSION	OR 85 (LUNDER 4)	226	69 years,4 months,15 days	F		114.24 lb(s)	0	Bupivacaine 0.5%	3 ml	N	0	N	0	0	4	NULL	NULL	NO	YES	NO	Closed / monitored	1
		2012-08-02	2	LUMBAR FORAMINOTOMY	OR 72 (LUNDER 3)	126	64 years,9 months,17 days	F	62 Inch(es)	110.23 lb(s)	20.16	Bupivacaine 0.5%	2.5 ml	N	0	N	0	0	3	NULL	NULL	NO	NO	NO	Awake / open	1
		2012-08-03	3	LUMBAR POSTERIOR DECOMPRESSION	OR 89 (LUNDER 4)	158	74 years,3 months,22 days	M	73 Inch(es)	209.44 lb(s)	27.63	Bupivacaine 0.5%	4 ml	Y	2.47 mg	Y	0.16 mg	0	7	NULL	NULL	NO	YES	NO	Closed / monitored	1
		2012-08-28	3	LUMBAR FORAMINOTOMY	OR 89 (LUNDER 4)	110	75 years,5 months,4 days	F			0	Bupivacaine 0.5%	3 ml	N	0	Y	0.08 mg	25 mg	5	NULL	NULL	NO	NO	NO	NULL	NULL
		2012-11-02	2	LUMBAR POSTERIOR DECOMPRESSION	OR 89 (LUNDER 4)	157	62 years,7 months,24 days	M	69 Inch(es)	181.37 lb(s)	26.78	Bupivacaine 0.5%	4 ml	N	0	N	0	0	4	NULL	NULL	NO	NO	NO	NULL	NULL
		2012-11-09	2	LUMBAR POSTERIOR DECOMPRESSION	OR 87 (LUNDER 4)	131	66 years,3 months,1 days	M		178.38 lb(s)	0	Bupivacaine 0.5%	3.5 ml	N	0	N	0	0	4	NULL	NULL	NO	NO	NO	NULL	NULL
		2012-11-09	2	LUMBAR FORAMINOTOMY	OR 87 (LUNDER 4)	163	65 years,8 months,2 days	M		210.43 lb(s)	0	Bupivacaine 0.5%	3.5 ml	Y	2.42 mg	N	0	0	4	NULL	NULL	NO	NO	NO	NULL	NULL																Prior GA
		2012-11-16	2	LUMBAR POSTERIOR DECOMPRESSION	OR 89 (LUNDER 4)	123	46 years,11 months,10 days	M	68.5 Inch(es)	158.73 lb(s)	23.78	Bupivacaine 0.5%	3 ml	N	0	N	0	0	3	NULL	NULL	NO	NO	NO	NULL	NULL
		2012-12-14	2	LUMBAR POSTERIOR DECOMPRESSION	OR 89 (LUNDER 4)	133	64 years,1 months,13 days	F	63 Inch(es)	165.35 lb(s)	29.29	Bupivacaine 0.75% Hypr	2 ml	N	0	N	0	0	4	NULL	NULL	YES	NO	NO	Closed / monitored	1
		2013-02-07	2	LUMBAR FORAMINOTOMY	OR 88 (LUNDER 4)	175	70 years,11 months,1 days	F		147.71 lb(s)	0	Bupivacaine 0.5%	2 ml	Y	0.08 mg	N	0	0	8	NULL	NULL	NO	YES	NO	Awake / open	NULL
		2013-03-19	2	LUMBAR POSTERIOR DECOMPRESSION	OR 89 (LUNDER 4)	196	76 years,10 months,24 days	M	69 Inch(es)	210.43 lb(s)	31.07	Bupivacaine 0.5%	3 ml	N	0	N	0	0	4	NULL	NULL	NO	NO	NO	Awake / open	1
		2013-03-26	2	LUMBAR POSTERIOR DECOMPRESSION	OR 69 (LUNDER 3)	199	68 years,10 months,14 days	M	75 Inch(es)	325.69 lb(s)	40.7	Bupivacaine 0.5%	3.5 ml	N	0	N	0	0	5	NULL	NULL	NO	NO	NO	Awake / open	1
		2013-04-12	3	LUMBAR POSTERIOR DECOMPRESSION	OR 88 (LUNDER 4)	154	71 years,10 months,20 days	M	72 Inch(es)	258.54 lb(s)	35.06	Bupivacaine 0.5%	2.5 ml	Y	361.33 mg	Y	0.08 mg	25 mg	8	NULL	NULL	NO	NO	NO	Closed / monitored	1
		2013-04-23	2	LUMBAR POSTERIOR DECOMPRESSION	OR 89 (LUNDER 4)	139	84 years,6 months,7 days	F	64 Inch(es)	125.27 lb(s)	21.5	Bupivacaine 0.5%	2.5 ml	Y	1.06 mg	N	0	0	5	NULL	NULL	NO	NO	YES	Awake / open	1
		2013-05-31	3	LUMBAR POSTERIOR DECOMPRESSION	OR 90 (LUNDER 4)	130	60 years,9 months,10 days	M	67.5 Inch(es)	158.34 lb(s)	24.43	Bupivacaine 0.5%	3 ml	N	0	N	0	0	2	NULL	NULL	NO	NO	NO	Closed / monitored	NULL
		2013-06-14	3	MICRODISCECTOMY LUMBAR	OR 89 (LUNDER 4)	108	72 years,9 months,10 days	F	67 Inch(es)	144.29 lb(s)	22.6	Bupivacaine 0.5%	3.5 ml	Y	0.52 mg	N	0	0	5	NULL	NULL	NO	NO	NO	NULL	NULL																Prior GA, Subsequent GA			June 14 2013
		2013-07-23	3	LUMBAR POSTERIOR DECOMPRESSION	OR 89 (LUNDER 4)	138	86 years,3 months,19 days	M	72 Inch(es)	198.5 lb(s)	26.92	Bupivacaine 0.5%	3 ml	Y	1 mg	N	0	30 mg	6	NULL	NULL	NO	NO	YES	Closed / monitored	NULL
		2013-08-02		LUMBAR POSTERIOR DECOMPRESSION	OR 89 (LUNDER 4)	111	81 years,9 months,15 days	F	64 Inch(es)	124 lb(s)	21.28	Bupivacaine 0.5%	2.5 ml	N	0	N	0	0	5	NULL	NULL	NO	YES	NO	NULL	NULL
		2013-08-09	2	LUMBAR POSTERIOR DECOMPRESSION	OR 89 (LUNDER 4)	176	79 years,8 months,2 days	F	61.5 Inch(es)	139.7 lb(s)	25.97	Bupivacaine 0.5%	2.5 ml	N	0	Y	0.12 mg	0	6	NULL	NULL	NO	NO	NO	Awake / open	1
		2013-09-24	2	LUMBAR POSTERIOR DECOMPRESSION	OR 89 (LUNDER 4)	140	61 years,6 months,27 days	F	62 Inch(es)	112 lb(s)	20.48	Bupivacaine 0.5%	3 ml	N	0	N	0	10 mg	6	NULL	NULL	NO	NO	NO	Awake / open	NULL
		2013-09-26	3	MICRODISCECTOMY LUMBAR	OR 88 (LUNDER 4)	191	76 years,11 months,6 days	M	67.5 Inch(es)	157 lb(s)	24.22	Bupivacaine 0.5%	3 ml	N	0	N	0	0	5	NULL	NULL	NO	NO	YES	NULL	NULL
		2013-09-27	2	LUMBAR POSTERIOR DECOMPRESSION	OR 89 (LUNDER 4)	185	70 years,2 months,9 days	M	70 Inch(es)	195.42 lb(s)	28.04			N	0	N	0	0	4	NULL	NULL	NO	NO	NO	Closed / monitored	1
		2013-10-08	2	LUMBAR FORAMINOTOMY	OR 89 (LUNDER 4)	141	71 years,4 months,12 days	F	65 Inch(es)	157.32 lb(s)	26.18	Bupivacaine 0.5%	2.5 ml	Y	82.11 mg	N	0	10 mg	7	NULL	NULL	NO	NO	NO	Awake / open	1
		2013-10-08	2	LUMBAR POSTERIOR DECOMPRESSION	OR 89 (LUNDER 4)	149	77 years,4 months,1 days	M		186 lb(s)	0	Bupivacaine 0.5%	3 ml	N	0	N	0	0	3	NULL	NULL	NO	NO	NO	NULL	NULL
		2013-10-15	3	LUMBAR POSTERIOR DECOMPRESSION	OR 73 (LUNDER 3)	138	75 years,6 months,30 days	M	70 Inch(es)	219 lb(s)	31.42	Bupivacaine 0.5%	2.5 ml	N	0	N	0	20 mg	7	NULL	NULL	NO	NO	NO	Awake / open	1
		2013-10-25	3	MICRODISCECTOMY LUMBAR	OR 89 (LUNDER 4)	143	47 years,10 months,25 days	F	61 Inch(es)	104.21 lb(s)	19.69	Bupivacaine 0.5%	2.5 ml	N	0	N	0	20 mg	6	NULL	NULL	NO	NO	NO	Awake / open	1
		2013-11-05	4	LUMBAR POSTERIOR DECOMPRESSION	OR 89 (LUNDER 4)	211	65 years,7 months,10 days	M	70 Inch(es)	211.3 lb(s)	30.32	Bupivacaine 0.5%	3 ml	Y	5.83 mg	N	0	10 mg	11	NULL	NULL	NO	NO	NO	Awake / open	NULL
		2013-11-08	3	LUMBAR POSTERIOR DECOMPRESSION	OR 89 (LUNDER 4)	169	74 years,4 months,29 days	M	71 Inch(es)	263 lb(s)	36.68	Bupivacaine 0.5%	3.5 ml	Y	544.46 mg	Y	0.24 mg	5 mg	6	NULL	NULL	NO	NO	NO	NULL	NULL
		2013-12-03	2	LUMBAR POSTERIOR DECOMPRESSION	OR 89 (LUNDER 4)	122	62 years,1 months,8 days	M	68 Inch(es)	185 lb(s)	28.13	Bupivacaine 0.5%	3 ml	Y	1.02 mg	N	0	10 mg	5	NULL	NULL	NO	NO	NO	Closed / monitored	NULL
		2014-01-07	2	LUMBAR POSTERIOR DECOMPRESSION	OR 89 (LUNDER 4)	157	73 years,5 months,20 days	M	69 Inch(es)	165.2 lb(s)	24.39	Bupivacaine 0.5%	2.6 ml	Y	3.77 mg	N	0	10 mg	10	NULL	NULL	NO	NO	NO	Awake / open	NULL
		2014-01-14	3	MICRODISCECTOMY LUMBAR	OR 89 (LUNDER 4)	146	82 years,5 months,28 days	M	67 Inch(es)	195 lb(s)	30.54	Bupivacaine 0.5%	3 ml	Y	2.41 mg	Y	0.16 mg	0	4	NULL	NULL	NO	NO	NO	Closed / monitored	1																Prior Spinal October 2009
		2014-03-18	3	LUMBAR POSTERIOR DECOMPRESSION	OR 73 (LUNDER 3)	127	81 years,6 months,12 days	F	62 Inch(es)	134 lb(s)	24.51			Y	0.39 mg	Y	0.24 mg	10 mg	5	NULL	NULL	NO	NO	NO	Tape	1
		2014-04-25	2	LUMBAR POSTERIOR DECOMPRESSION	OR 89 (LUNDER 4)	128	73 years,9 months,6 days	M	68 Inch(es)	165.35 lb(s)	25.14	Bupivacaine 0.5%	3 ml	Y	2.52 mg	N	0	0	6	NULL	NULL	NO	NO	NO	NULL	NULL																	2nd spinl
		2014-06-03	3	LUMBAR POSTERIOR DECOMPRESSION	OR 89 (LUNDER 4)	136	76 years,10 months,0 days	M	70 Inch(es)	202.72 lb(s)	29.08	Bupivacaine 0.5%	3 ml	N	0	N	0	0	5	NULL	NULL	NO	NO	YES	NULL	NULL
		2014-06-10	3	LUMBAR POSTERIOR DECOMPRESSION	OR 89 (LUNDER 4)	186	85 years,3 months,11 days	M	67 Inch(es)	176.37 lb(s)	27.62	Bupivacaine 0.5%	12 ml	Y	11.72 mg	Y	0.4 mg	10 mg	6	NULL	NULL	NO	NO	YES	Awake / open	1
		2014-06-19	1	MICRODISCECTOMY LUMBAR	OR 73 (LUNDER 3)	133	49 years,6 months,19 days	F	65 Inch(es)	111.22 lb(s)	18.51	Bupivacaine 0.5%	3 ml	N	0	N	0	0	4	NULL	NULL	NO	NO	NO	Awake / open	NULL
		2014-07-03	2	LUMBAR POSTERIOR DECOMPRESSION	OR 85 (LUNDER 4)	165	78 years,10 months,15 days	M	73 Inch(es)	225.47 lb(s)	29.74	Bupivacaine 0.5%	3.5 ml	Y	2.24 mg	N	0	0	6	NULL	NULL	NO	NO	NO	Awake / open	1
		2014-07-17	3	LUMBAR DECOMPRESSION, LAMINECTOMY	OR 89 (LUNDER 4)	142	81 years,10 months,2 days	M	69 Inch(es)	220.46 lb(s)	32.55	Bupivacaine 0.5%	3 ml	Y	4.96 mg	Y	0.08 mg	0	4	NULL	NULL	NO	NO	NO	Awake / open	NULL
		2014-08-01	3	LUMBAR POSTERIOR DECOMPRESSION	OR 89 (LUNDER 4)	160	66 years,5 months,4 days	M	66 Inch(es)	155.32 lb(s)	25.07	Bupivacaine 0.5%	2.5 ml	Y	1.77 mg	N	0	0	6	NULL	NULL	NO	NO	NO	Awake / open	1
		2014-08-26	2	LUMBAR POSTERIOR DECOMPRESSION	OR 89 (LUNDER 4)	173	67 years,9 months,9 days	M	69 Inch(es)	175.38 lb(s)	25.9	Bupivacaine 0.5%	3.5 ml	N	0	N	0	15 mg	4	NULL	NULL	NO	NO	NO	Awake / open	1
		2014-08-26	2	LUMBAR POSTERIOR DECOMPRESSION	OR 89 (LUNDER 4)	185	79 years,11 months,12 days	M	72 Inch(es)	193.41 lb(s)	26.23	Bupivacaine 0.5%	4 ml	N	0	N	0	25 mg	5	NULL	NULL	NO	NO	NO	Awake / open	1
		2014-08-29	2	LUMBAR POSTERIOR DECOMPRESSION	OR 89 (LUNDER 4)	109	72 years,4 months,29 days	M	69 Inch(es)	158.34 lb(s)	23.38	Bupivacaine 0.5%	4 ml	N	0	N	0	0	3	NULL	NULL	NO	NO	YES	NULL	NULL
		2014-09-12	2	LUMBAR POSTERIOR DECOMPRESSION	OR 89 (LUNDER 4)	140	72 years,2 months,15 days	M	69 Inch(es)	189.4 lb(s)	27.97	Bupivacaine 0.5%	3 ml	N	0	N	0	0	4	NULL	NULL	NO	NO	NO	Awake / open	NULL
		2014-09-12	2	LUMBAR POSTERIOR DECOMPRESSION	OR 89 (LUNDER 4)	144	57 years,2 months,10 days	M	71 Inch(es)	180.38 lb(s)	25.16	Bupivacaine 0.5%	3 ml	N	0	N	0	0	6	NULL	NULL	NO	NO	NO	Awake / open	NULL
		2014-09-18	3	LUMBAR POSTERIOR DECOMPRESSION	OR 89 (LUNDER 4)	258	71 years,9 months,16 days	M	70 Inch(es)	228.49 lb(s)	32.78	Bupivacaine 0.5%	3 ml	Y	3.07 mg	Y	0.24 mg	10 mg	8	NULL	NULL	NO	YES	NO	Closed / monitored	1																	had second Op		2nd under GA
		2014-10-03	2	LUMBAR POSTERIOR DECOMPRESSION	OR 89 (LUNDER 4)	165	75 years,4 months,22 days	M	61 Inch(es)	118.26 lb(s)	22.34	Bupivacaine 0.5%	3 ml	N	0	N	0	0	5	NULL	NULL	YES	YES	NO	Closed / monitored	1
		2014-10-09	3	LUMBAR POSTERIOR DECOMPRESSION	OR 85 (LUNDER 4)	166	74 years,1 months,0 days	M	71 Inch(es)	185.39 lb(s)	25.85	Bupivacaine 0.5%	3.2 ml	N	0	N	0	10 mg	7	NULL	NULL	NO	NO	NO	NULL	NULL
		2015-01-02		LUMBAR POSTERIOR DECOMPRESSION	OR 89 (LUNDER 4)	162	85 years,0 months,15 days	F	62 Inch(es)	140.3 lb(s)	25.66	Bupivacaine 0.5%	2.4 ml	N	0	N	0	0	5	NULL	NULL	NO	YES	NO	Awake / open	1				Previous op under GA by BORGES!!													Previous (Borges) GA
		2015-02-12	3	LUMBAR POSTERIOR DECOMPRESSION	OR 89 (LUNDER 4)	152	79 years,0 months,23 days	M	66 Inch(es)	137.28 lb(s)	22.16	Bupivacaine 0.5%	3 ml	Y	0.9 mg	Y	0.08 mg	0	3	NULL	NULL	NO	NO	YES	Closed / monitored	1
		2015-02-27	2	LUMBAR POSTERIOR DECOMPRESSION	OR 89 (LUNDER 4)	120	46 years,8 months,3 days	M	73 Inch(es)	179.99 lb(s)	23.74	Bupivacaine 0.5%	4 ml	N	0	N	0	0	5	NULL	NULL	NO	NO	NO	NULL	NULL				2 ops under SA													3rd of 3 under SA
		2015-04-03	2	LUMBAR LAMINECTOMY FOR DISC	OR 89 (LUNDER 4)	119	59 years,6 months,12 days	F	66 Inch(es)	134.28 lb(s)	21.67	Bupivacaine 0.5%	3.1 ml	N	0	N	0	0	5	NULL	NULL	NO	YES	NO	NULL	NULL																	3rd Op, SA-GA-SA
		2015-04-14	2	LUMBAR POSTERIOR DECOMPRESSION	OR 89 (LUNDER 4)	123	54 years,1 months,8 days	M	71 Inch(es)	210.43 lb(s)	29.35			N	0	N	0	0	4	NULL	NULL	NO	NO	NO	Awake / open	NULL				3 ops total. 2 previoius under GA (SA 3rd op
		2015-05-01	2	LUMBAR POSTERIOR DECOMPRESSION	OR 89 (LUNDER 4)	120	82 years,4 months,27 days	M	66 Inch(es)	195.42 lb(s)	31.54	Bupivacaine 0.5%	2.5 ml	Y	3.55 mg	Y	0.16 mg	0	5	NULL	NULL	NO	YES	NO	Closed / monitored	NULL
		2015-05-01	2	MICRODISCECTOMY LUMBAR	OR 89 (LUNDER 4)	147	41 years,4 months,0 days	M	69 Inch(es)	175.38 lb(s)	25.9	Bupivacaine 0.5%	3 ml	N	0	N	0	0	5	NULL	NULL	NO	YES	NO	NULL	NULL
		2015-05-12	2	LUMBAR POSTERIOR DECOMPRESSION	OR 89 (LUNDER 4)	135	67 years,8 months,18 days	M	72 Inch(es)	182.39 lb(s)	24.73	Bupivacaine 0.5%	3 ml	Y	1.75 mg	N	0	0	6	NULL	NULL	NO	NO	YES	Awake / open	1
		2015-05-14	2	LUMBAR POSTERIOR DECOMPRESSION	OR 88 (LUNDER 4)	194	90 years,11 months,1 days	M	65 Inch(es)	178.07 lb(s)	29.63	Bupivacaine 0.5%	2.5 ml	N	0	N	0	0	6	NULL	NULL	NO	NO	NO	Closed / monitored	0
		2015-06-09	2	MICRODISCECTOMY LUMBAR	OR 89 (LUNDER 4)	145	50 years,7 months,20 days	F	65 Inch(es)	165.35 lb(s)	27.51	Bupivacaine 0.75% Hypr	1.6 ml	N	0	N	0	0	5	NULL	NULL	NO	YES	NO	Awake / open	NULL
		2015-07-09	2	LUMBAR LAMINECTOMY LESS THAN 3 LEVELS	OR 88 (LUNDER 4)	84	85 years,11 months,7 days	F		155.32 lb(s)	0			Y	0.29 mg	N	0	0	5	NULL	NULL	NO	YES	NO	NULL	NULL
		2015-07-30	2	LUMBAR POSTERIOR DECOMPRESSION	OR 88 (LUNDER 4)	112	51 years,8 months,4 days	M	66 Inch(es)	160.34 lb(s)	25.88	Bupivacaine 0.5%	3 ml	Y	0.16 mg	N	0	0	7	NULL	NULL	YES	YES	NO	NULL	NULL
		2015-07-31	2	LUMBAR FORAMINOTOMY	OR 89 (LUNDER 4)	165	72 years,11 months,1 days	M	70 Inch(es)	170.35 lb(s)	24.44	Bupivacaine 0.5%	3 ml	N	0	N	0	0	5	NULL	NULL	NO	NO	YES	NULL	NULL																	Second Op under GA
		2015-08-18	2	LUMBAR POSTERIOR DECOMPRESSION	OR 89 (LUNDER 4)	119	68 years,6 months,15 days	M	64 Inch(es)	168.34 lb(s)	28.89	Bupivacaine 0.5%	3 ml	N	0	Y	0.08 mg	5 mg	6	NULL	NULL	NO	NO	NO	Awake / open	1
		2015-09-15	2	LUMBAR FORAMINOTOMY	OR 89 (LUNDER 4)	162	67 years,4 months,6 days	F	64 Inch(es)	130.27 lb(s)	22.36	Bupivacaine 0.5%	2.5 ml	N	0	N	0	0	2	NULL	NULL	NO	NO	NO	NULL	1
		2015-12-10	2	LUMBAR POSTERIOR DECOMPRESSION	OR 63 (LUNDER 3)	148	82 years,4 months,16 days	M	68 Inch(es)	156.33 lb(s)	23.77	Bupivacaine 0.5%	3.2 ml	N	0	N	0	0	4	NULL	NULL	NO	NO	NO	NULL	NULL																	3 spinals
		2015-12-15	3	LUMBAR POSTERIOR DECOMPRESSION	OR 89 (LUNDER 4)	116	80 years,11 months,21 days	M	64 Inch(es)	132.28 lb(s)	22.7	Bupivacaine 0.5%	3.2 ml	N	0	N	0	0	5	NULL	NULL	NO	YES	NO	Awake / open	1
		2009-06-09	2	LUMBAR POSTERIOR DECOMPRESSION	OR44	186	69 years,5 months,15 days	F	64 Inch(es)	215.45 lb(s)	36.98	Bupivacaine 0.5%	4.5 ml	Y	1.57 mg	Y	0.08 mg	20 mg	6	NULL	4	YES	YES	NO	NULL	NULL	Y	SPINAL
		2009-07-30	2	LUMBAR POSTERIOR DECOMPRESSION	OR26	129	50 years,7 months,23 days	F	63 Inch(es)	167.35 lb(s)	29.64	Bupivacaine 0.5%	2.5 ml	N	0	N	0	0	4	NULL	NULL	NO	NO	NO	Closed / monitored	1		SPINAL
		2009-12-14	2	LUMBAR POSTERIOR DECOMPRESSION	OR26	125	60 years,9 months,29 days	F		158.73 lb(s)	0	Bupivacaine 0.5%	3 ml	N	0	N	0	0	5	NULL	NULL	YES	NO	NO	NULL	NULL		SPINAL
		2010-02-23	2	LUMBAR POSTERIOR DECOMPRESSION	OR44	81	66 years,9 months,17 days	M	68 Inch(es)	330.69 lb(s)	50.28	Bupivacaine 0.5%	3.5 ml	Y	7.35 mg	Y	0.16 mg	10 mg	4	NULL	NULL	NO	NO	NO	NULL	NULL		SPINAL
		2010-07-08	2	LUMBAR POSTERIOR DECOMPRESSION	OR25	149	69 years,9 months,27 days	F	60 Inch(es)	120.25 lb(s)	23.48	Bupivacaine 0.5%	3 ml	Y	1.03 mg	N	0	0	11	NULL	NULL	NO	NO	NO	Awake / open	NULL		SPINAL																Previous case GA
		2010-08-17	2	LUMBAR POSTERIOR DECOMPRESSION	OR25	125	61 years,2 months,29 days	F	64 Inch(es)	160.34 lb(s)	27.52	Bupivacaine 0.5%	3.5 ml	Y	42.5 mg	Y	0.04 mg	10 mg	8	NULL	NULL	NO	NO	NO	Awake / open	1		SPINAL
		2010-11-02		LUMBAR POSTERIOR DECOMPRESSION	OR44	191	68 years,4 months,10 days	M	70 Inch(es)	210.44 lb(s)	30.19	Bupivacaine 0.5%	5 ml	Y	9.41 mg	N	0	30 mg	9	NULL	NULL	NO	NO	NO	Awake / open	1		SPINAL
		2011-03-14	3	LUMBAR POSTERIOR DECOMPRESSION	OR26	194	81 years,6 months,14 days	F	65 Inch(es)	161.34 lb(s)	26.85	Bupivacaine 0.5%	3.5 ml	N	0	N	0	0	5	NULL	NULL	NO	YES	NO	Closed / monitored	1		SPINAL
		2011-07-19	1	MICRODISCECTOMY	OR31	93	39 years,8 months,28 days	M	74 Inch(es)	160.34 lb(s)	20.58	Bupivacaine 0.5%		N	0	N	0	0	2	NULL	NULL	NO	NO	YES	Closed / monitored	1		SPINAL
		2011-11-11	2	LUMBAR POSTERIOR DECOMPRESSION	OR 85 (LUNDER 4)	109	70 years,8 months,21 days	M		160.34 lb(s)	0	Bupivacaine 0.5%	4 ml	Y	2.31 mg	Y	0.08 mg	0	4	NULL	NULL	NO	NO	NO	Closed / monitored	1		SPINAL																Second case under SA. Previous under SA
		2012-10-16	2	LUMBAR LAMINECTOMY LESS THAN 3 LEVELS	OR 89 (LUNDER 4)	229	72 years,3 months,2 days	F			0	Bupivacaine 0.5%	3 ml	Y	0.44 mg	N	0	20 mg	7	NULL	4	YES	YES	NO	NULL	1	Y	SPINAL																Previous case under GA. Second case by SA
		2013-07-05	2	LUMBAR POSTERIOR DECOMPRESSION	OR 89 (LUNDER 4)	202	73 years,4 months,8 days	M	69 Inch(es)	212.44 lb(s)	31.37	Bupivacaine 0.5%	3 ml	Y	1.79 mg	N	0	0	6	NULL	NULL	NO	NO	NO	Awake / open	1		SPINAL
		2013-10-25	2	LUMBAR FORAMINOTOMY	OR 89 (LUNDER 4)	187	71 years,7 months,10 days	F	65 Inch(es)	133 lb(s)	22.13	Bupivacaine 0.5%	3 ml	N	0	N	0	5 mg	5	NULL	NULL	NO	NO	NO	Awake / open	1		SPINAL
		2014-04-04	2	LUMBAR FORAMINOTOMY	OR 89 (LUNDER 4)	163	66 years,5 months,19 days	F	62 Inch(es)	114 lb(s)	20.85	Bupivacaine 0.5%	3 ml	Y	0.94 mg	N	0	0	4	NULL	NULL	NO	YES	NO	NULL	NULL		SPINAL																third of 3 all under SA
		2014-06-17	3	LUMBAR POSTERIOR DECOMPRESSION	OR 89 (LUNDER 4)	205	81 years,8 months,20 days	M	73 Inch(es)	193.01 lb(s)	25.46	Bupivacaine 0.5%	3.4 ml	Y	0.42 mg	N	0	0	7	NULL	NULL	NO	NO	YES	Awake / open	1		SPINAL
		2014-10-14	2	LUMBAR POSTERIOR DECOMPRESSION	OR 89 (LUNDER 4)	168	74 years,5 months,9 days	M	70 Inch(es)	220.46 lb(s)	31.63	Bupivacaine 0.5%	4 ml	N	0	N	0	20 mg	4	NULL	NULL	NO	NO	NO	Awake / open	1		SPINAL
		2014-11-07	3	LUMBAR POSTERIOR DECOMPRESSION	OR 73 (LUNDER 3)	241	73 years,5 months,29 days	M	70 Inch(es)	194.4 lb(s)	27.89	Bupivacaine 0.5%	3.5 ml	N	0	N	0	40 mg	8	0.75	NULL	YES	NO	YES	NULL	1	Y	SPINAL
		2016-02-12	2	MICRODISCECTOMY LUMBAR	OR 89 (LUNDER 4)	114	46 years,8 months,26 days	F	59 Inch(es)	142.31 lb(s)	28.74	Bupivacaine 0.5%	2.5 ml	Y	1.94 mg	N	0	0	4	NULL	NULL	NO	NO	NO	Closed / monitored	NULL		SPINAL
		2009-06-29	3	LUMBAR POSTERIOR DECOMPRESSION	OR26	167	88 years,11 months,29 days	F			0			Y	13.84 mg	Y	0.08 mg	0	5	NULL	NULL	NO	NO	NO	Closed / monitored	1		SPINAL
		2009-06-29	2	MICRODISCECTOMY	OR26	111	42 years,2 months,12 days	M			0			N	0	N	0	0	7	NULL	NULL	NO	NO	NO	Closed / monitored	1		SPINAL
		2010-09-16	3	LUMBAR POSTERIOR DECOMPRESSION	OR25	229	78 years,6 months,3 days	F	62 Inch(es)	152.32 lb(s)	27.86			N	0	Y	0.04 mg	0	10	NULL	NULL	YES	YES	YES	NULL	NULL	Y		Convert to GA																GA
			141								24		125

## Sheet: General
MRN	CaseID	DateofService	ASAClass	Case Procedure	ORRoomNo	BTimeToCTimeMinutes	PatientAge	PatientSex	PatientHeight	PatientWeight	PatientBMI	SpinalDrug	SpinalDrugDose	PhenylephrineInfusion	PhenylephrineInfusionTotal	PhenylephrineBolus	PhenylephrineBolusTotal	EphedrineBolusTotal	TotalNumberOfDrugs	Sizeofendotrachealtube	SizeofLMA	Extubation	Sevoflurane	Isoflurane	Eyeprotection	Eye Check
		2008-10-06	1	MICRODISCECTOMY	OR26	149	29 years,5 months,23 days	F	66 Inch(es)	130.07 lb(s)	20.99			N	0	N	0	0	8	0.75	NULL	YES	NO	YES	Tegaderm	1
		2008-10-14	2	LUMBAR POSTERIOR DECOMPRESSION	OR31	188	69 years,2 months,6 days	M	73 Inch(es)	222.67 lb(s)	29.37			Y	1.17 mg	N	0	0	8	0.75	NULL	NO	NO	YES	Tegaderm	1
		2008-10-16	2	LUMBAR POSTERIOR DECOMPRESSION	OR44	235	73 years,8 months,14 days	M		192.4 lb(s)	0			Y	4.81 mg	N	0	10 mg	11	0.75	NULL	YES	NO	YES	Tegaderm	1
		2008-10-17	2	LUMBAR POSTERIOR DECOMPRESSION	OR26	126	89 years,6 months,28 days	M	65 Inch(es)	201.42 lb(s)	33.51			Y	0.76 mg	N	0	0	6	0.7	NULL	YES	NO	YES	Tegaderm	1
		2008-10-17	2	LUMBAR POSTERIOR DECOMPRESSION	OR26	156	61 years,10 months,4 days	F	68 Inch(es)	62.13 lb(s)	9.45			N	0	N	0	60 mg	10	0.7	NULL	NO	NO	YES	Tegaderm	NULL
		2008-10-20	3	LUMBAR POSTERIOR DECOMPRESSION	OR26	125	69 years,2 months,6 days	F		177.37 lb(s)	0			Y	0.43 mg	N	0	10 mg	9	0.7	NULL	YES	NO	YES	Tegaderm	1
		2008-10-20	3	LUMBAR POSTERIOR DECOMPRESSION	OR26	138	73 years,0 months,20 days	F		163.14 lb(s)	0			Y	1.65 mg	N	0	0	10	0.7	NULL	YES	NO	YES	Tegaderm	1
		2008-10-27	2	MICRODISCECTOMY	OR26	129	32 years,5 months,22 days	F	65 Inch(es)	180.38 lb(s)	30.01			N	0	N	0	0	8	0.7	NULL	NO	NO	NO	Tegaderm	NULL
		2008-10-28	2	LUMBAR POSTERIOR DECOMPRESSION	OR25	192	76 years,1 months,22 days	M	69 Inch(es)	200.42 lb(s)	29.59			Y	16.03 mg	N	0	15 mg	9	0.75	NULL	NO	NO	YES	Tegaderm	NULL
		2008-10-30	2	LUMBAR POSTERIOR DECOMPRESSION	OR25	172	65 years,2 months,6 days	F	62.5 Inch(es)	151.32 lb(s)	27.23			Y	161.09 mg	N	0	10 mg	8	0.7	NULL	YES	NO	YES	NULL	1
		2008-10-30	2	LUMBAR POSTERIOR DECOMPRESSION	OR25	136	60 years,8 months,14 days	F	67 Inch(es)	177.37 lb(s)	27.78			N	0	Y	0.04 mg	15 mg	8	0.7	NULL	YES	NO	YES	Tegaderm	1
		2008-11-01	2	MICRODISCECTOMY	OR26	148	89 years,7 months,12 days	M	65 Inch(es)	200.62 lb(s)	33.38			Y	0.53 mg	N	0	0	8	0.7	NULL	YES	NO	YES	Tegaderm	1
		2008-11-03	2	LUMBAR POSTERIOR DECOMPRESSION	OR26	116	60 years,1 months,20 days	F	62 Inch(es)	120.25 lb(s)	21.99			Y	0.97 mg	N	0	0	8	0.65	NULL	NO	NO	YES	NULL	NULL
		2008-11-04	2	LUMBAR POSTERIOR DECOMPRESSION	OR25	237	76 years,10 months,23 days	M	70 Inch(es)	209.44 lb(s)	30.05			Y	0.91 mg	N	0	20 mg	9	0.75	NULL	YES	NO	YES	Tegaderm	1
		2008-11-06	2	MICRODISCECTOMY	OR44	164	61 years,0 months,23 days	F	62 Inch(es)	184.39 lb(s)	33.72			N	0	Y	0.16 mg	20 mg	14	0.7	NULL	YES	NO	YES	Tegaderm	1
		2008-11-06	2	LUMBAR POSTERIOR DECOMPRESSION	OR44	168	51 years,1 months,10 days	M	68 Inch(es)	176.37 lb(s)	26.81			N	0	N	0	0	12	0.75	NULL	YES	NO	YES	Tegaderm	1
		2008-11-10	2	LUMBAR POSTERIOR DECOMPRESSION	OR26	191	59 years,0 months,13 days	M	72 Inch(es)	195.41 lb(s)	26.5			N	0	N	0	0	6	0.75	NULL	YES	NO	YES	Tegaderm	NULL
		2008-11-14	3	LUMBAR POSTERIOR DECOMPRESSION	OR26	182	61 years,4 months,11 days	M	65 Inch(es)	170.36 lb(s)	28.35			Y	1.15 mg	N	0	0	7	0.75	NULL	YES	NO	YES	Tegaderm	NULL
		2008-11-17	2	LUMBAR POSTERIOR DECOMPRESSION	OR26	222	82 years,0 months,10 days	F			0			N	0	N	0	30 mg	9	0.7	NULL	YES	NO	YES	Tegaderm	0
		2008-11-18	2	LUMBAR FORAMINOTOMY	OR25	158	54 years,5 months,19 days	M		160.34 lb(s)	0			Y	10.89 mg	N	0	0	7	0.65	NULL	YES	YES	YES	Tegaderm	1
		2008-11-20	3	LUMBAR POSTERIOR DECOMPRESSION	OR44	181	63 years,2 months,3 days	M	70 Inch(es)	210.44 lb(s)	30.19			Y	0.74 mg	N	0	10 mg	11	0.7	NULL	YES	NO	YES	Tegaderm	1
		2008-11-24	3	LUMBAR POSTERIOR DECOMPRESSION	OR26	177	74 years,11 months,21 days	M	68 Inch(es)	200.42 lb(s)	30.47			Y	3.17 mg	N	0	0	9	0.75	NULL	YES	NO	YES	Tegaderm	1
		2008-12-02	2	MICRODISCECTOMY	OR25	157	60 years,0 months,9 days	F	61 Inch(es)	142.3 lb(s)	26.88			Y	0.6 mg	N	0	35 mg	12	0.7	NULL	YES	NO	YES	Tegaderm	1
		2008-12-02	2	LUMBAR POSTERIOR DECOMPRESSION	OR26	133	74 years,5 months,23 days	F		145.3 lb(s)	0			Y	33.95 mg	N	0	0	9	0.7	NULL	YES	NO	YES	Tegaderm	1
		2008-12-08	2	MICRODISCECTOMY	OR26	179	27 years,0 months,12 days	F	67 Inch(es)	120.25 lb(s)	18.83			N	0	N	0	10 mg	8	0.7	NULL	YES	YES	NO	Tegaderm	1
		2008-12-11	2	LUMBAR POSTERIOR DECOMPRESSION	OR25	206	85 years,8 months,6 days	F	60 Inch(es)	116.24 lb(s)	22.7			Y	1959.71 mg	N	0	0	7	0.7	NULL	YES	NO	YES	Tegaderm	1
		2008-12-13	1	MICRODISCECTOMY	OR27	160	23 years,2 months,24 days	F	66 Inch(es)	114.64 lb(s)	18.5			N	0	N	0	0	7	0.65	NULL	YES	NO	YES	Tegaderm	NULL
		2008-12-16	2	LUMBAR POSTERIOR DECOMPRESSION	OR31	233	63 years,7 months,20 days	M	71 Inch(es)	250.53 lb(s)	34.94			N	0	Y	0.08 mg	0	8	0.75	NULL	YES	NO	YES	Tegaderm	1
		2008-12-16	2	LUMBAR POSTERIOR DECOMPRESSION	OR31	262	71 years,0 months,22 days	F	66 Inch(es)	189.6 lb(s)	30.6			Y	7.71 mg	N	0	0	7	0.7	NULL	YES	NO	YES	NULL	1
		2008-12-19	3	LUMBAR POSTERIOR DECOMPRESSION	OR25	162	62 years,10 months,14 days	M	71 Inch(es)	265.56 lb(s)	37.03			Y	31.69 mg	N	0	0	7	0.75	NULL	YES	YES	YES	Tegaderm	NULL
		2008-12-29	2	LUMBAR POSTERIOR DISCECTOMY	OR26	167	52 years,9 months,20 days	F	62 Inch(es)	142.3 lb(s)	26.02			Y	0.61 mg	N	0	0	7	0.7	NULL	YES	NO	YES	Tape	1
		2008-12-29	3	LUMBAR POSTERIOR DECOMPRESSION	OR26	183	83 years,2 months,7 days	M	64 Inch(es)	145.3 lb(s)	24.94			Y	12.29 mg	N	0	0	9	0.75	NULL	YES	NO	YES	NULL	NULL
		2008-12-30	2	LUMBAR FORAMINOTOMY	OR25	187	58 years,5 months,29 days	F	633 Inch(es)	150.32 lb(s)	0.26			Y	1.42 mg	Y	0.08 mg	10 mg	10	0.75	NULL	YES	NO	YES	Tegaderm	1
		2009-01-05	4E	LUMBAR POSTERIOR DECOMPRESSION	OR26	226	87 years,4 months,1 days	M	69 Inch(es)	165.35 lb(s)	24.42			Y	1.06 mg	N	0	0	9	0.75	NULL	NO	NO	YES	Tegaderm	1
		2009-01-06	2	LUMBAR POSTERIOR DECOMPRESSION	OR25	119	67 years,4 months,29 days	F	61 Inch(es)	114.24 lb(s)	21.58			Y	0.49 mg	N	0	20 mg	10	0.7	NULL	YES	NO	YES	Tegaderm	1
		2009-01-08	2	LUMBAR POSTERIOR DECOMPRESSION	OR44	202	40 years,6 months,7 days	F	66 Inch(es)	336.71 lb(s)	54.34			N	0	N	0	0	5	0.75	NULL	YES	YES	NO	Tegaderm	1
		2009-01-12	3	LUMBAR POSTERIOR DECOMPRESSION	OR26	187	61 years,5 months,5 days	F	62 Inch(es)	251.33 lb(s)	45.96			N	0	N	0	25 mg	8	0.65	NULL	YES	YES	NO	NULL	NULL
		2009-01-12	1	MICRODISCECTOMY	OR26	175	24 years,5 months,7 days	F		180.38 lb(s)	0			Y	9.99 mg	Y	0.08 mg	0	6	0.65	NULL	YES	YES	NO	NULL	NULL
		2009-01-26	2	LUMBAR FORAMINOTOMY	OR44	160	59 years,3 months,0 days	M	72 Inch(es)	191.4 lb(s)	25.96			N	0	N	0	30 mg	11	0.75	NULL	YES	NO	YES	Tegaderm	1
		2009-01-27	2	LUMBAR FORAMINOTOMY	OR25	185	58 years,4 months,7 days	F			0			Y	0.09 mg	N	0	10 mg	9	0.7	NULL	YES	NO	YES	Tegaderm	NULL
		2009-01-29	2	MICRODISCECTOMY	OR36	144	30 years,10 months,13 days	F	66 Inch(es)	217.46 lb(s)	35.1			N	0	N	0	15 mg	9	0.7	NULL	YES	NO	YES	NULL	NULL
		2009-01-30	1	MICRODISCECTOMY	OR26	148	23 years,11 months,8 days	F	65 Inch(es)	145.3 lb(s)	24.18			N	0	N	0	0	9	0.7	NULL	YES	YES	NO	Tegaderm	1
		2009-02-03	3	LUMBAR DECOMPRESSION, LAMINECTOMY	OR25	266	71 years,10 months,24 days	M	69 Inch(es)	147.31 lb(s)	21.75			N	0	N	0	0	8	0.7	NULL	YES	NO	YES	Tape	NULL
		2009-02-12	2	MICRODISCECTOMY	OR26	160	42 years,5 months,8 days	F	69 Inch(es)	192.4 lb(s)	28.41			N	0	N	0	10 mg	10	0.7	NULL	YES	YES	YES	Tegaderm	1
		2009-02-14	2	LUMBAR DECOMPRESSION, LAMINECTOMY	OR25	187	66 years,11 months,4 days	F	68 Inch(es)	205.03 lb(s)	31.17			Y	0.7 mg	Y	0.08 mg	12.5 mg	12	0.7	NULL	NO	NO	YES	Tegaderm	1
		2009-02-17	2	LUMBAR POSTERIOR DECOMPRESSION	OR31	148	65 years,3 months,6 days	F			0			Y	0.1 mg	N	0	0	8	0.7	NULL	YES	NO	YES	Tegaderm	1
		2009-02-24	2	LUMBAR POSTERIOR DECOMPRESSION	OR31	256	61 years,10 months,10 days	F	63 Inch(es)	156.33 lb(s)	27.69			Y	6.44 mg	Y	0.04 mg	10 mg	12	0.7	NULL	YES	NO	NO	Tegaderm	1
		2009-02-24	2	MICRODISCECTOMY	OR31	140	44 years,10 months,0 days	M	71 Inch(es)	186.39 lb(s)	25.99			N	0	N	0	0	8	0.75	NULL	YES	YES	NO	Tegaderm	1
		2009-03-03	2	MICRODISCECTOMY	OR25	205	40 years,1 months,21 days	M	70 Inch(es)	279.99 lb(s)	40.17			N	0	N	0	15 mg	9	0.75	NULL	YES	NO	YES	Tegaderm	1
		2009-03-03	2	LUMBAR POSTERIOR DECOMPRESSION	OR25	173	49 years,4 months,3 days	F			0			N	0	N	0	0	7	0.7	NULL	NO	NO	YES	Tegaderm	1
		2009-03-16	1	LUMBAR POSTERIOR DECOMPRESSION	OR26	234	60 years,5 months,9 days	M	75 Inch(es)	211.44 lb(s)	26.43			N	0	N	0	0	7	0.75	NULL	YES	YES	NO	Tegaderm	1
		2009-03-17	3	LUMBAR POSTERIOR DECOMPRESSION	OR31	204	72 years,0 months,30 days	M	59 Inch(es)	100.21 lb(s)	20.24			N	0	N	0	10 mg	8	0.65	NULL	NO	NO	YES	Tegaderm	1
		2009-03-31	2	LUMBAR POSTERIOR DECOMPRESSION	OR25	194	53 years,6 months,6 days	M		280.59 lb(s)	0			Y	0.65 mg	N	0	0	9	0.75	NULL	NO	YES	YES	Tegaderm	1
		2009-04-07	2	LUMBAR POSTERIOR DECOMPRESSION	OR25	166	67 years,7 months,20 days	M	63 Inch(es)	181.38 lb(s)	32.13			Y	0.55 mg	Y	0.08 mg	0	8	0.75	NULL	YES	YES	YES	Tegaderm	1
		2009-04-13	2	LUMBAR POSTERIOR DECOMPRESSION	OR26	187	45 years,7 months,9 days	M	74 Inch(es)	211.44 lb(s)	27.14			N	0	N	0	0	6	0.75	NULL	YES	NO	YES	Tegaderm	1
		2009-04-14	3	LUMBAR POSTERIOR DECOMPRESSION	OR31	221	77 years,0 months,28 days	M	67 Inch(es)	165.35 lb(s)	25.89			N	0	N	0	0	6	NULL	NULL	YES	YES	NO	Tegaderm	NULL
		2009-04-20	3	LUMBAR POSTERIOR DECOMPRESSION	OR26	264	89 years,10 months,16 days	M	68 Inch(es)	173.36 lb(s)	26.36			Y	0.79 mg	N	0	0	10	0.75	NULL	YES	YES	NO	Tegaderm	1
		2009-04-25	3	LUMBAR LAMINECTOMY LESS THAN 3 LEVELS	OR26	210	57 years,2 months,18 days	M	72 Inch(es)	177.37 lb(s)	24.05			Y	4.15 mg	Y	0.16 mg	0	6	0.75	NULL	YES	NO	YES	Tegaderm	1
		2009-04-27	2	LUMBAR POSTERIOR DECOMPRESSION	OR26	194	67 years,7 months,9 days	F	65 Inch(es)	12.03 lb(s)	2			Y	0.42 mg	N	0	0	9	0.7	NULL	YES	YES	NO	Tegaderm	1
		2009-04-28	2	MICRODISCECTOMY	OR34	179	68 years,4 months,17 days	F	61 Inch(es)	167.55 lb(s)	31.65			N	0	N	0	35 mg	7	0.7	NULL	YES	YES	YES	Tegaderm	1
		2009-05-12	2	LUMBAR POSTERIOR DECOMPRESSION	OR25	150	78 years,4 months,17 days	F	65 Inch(es)	180.38 lb(s)	30.01			N	0	N	0	20 mg	7	0.75	NULL	YES	YES	NO	Tegaderm	1
		2009-05-14	3	MICRODISCECTOMY	OR44	179	70 years,7 months,1 days	M			0			Y	6.42 mg	N	0	20 mg	11	0.75	NULL	YES	YES	NO	Tegaderm	0
		2009-05-19	2	MICRODISCECTOMY	OR25	156	43 years,2 months,7 days	F	67 Inch(es)	160.34 lb(s)	25.11			N	0	N	0	0	7	0.75	NULL	YES	YES	NO	Tegaderm	1
		2009-06-08	2	MICRODISCECTOMY	OR26	178	56 years,6 months,28 days	F	62 Inch(es)	124.26 lb(s)	22.72			N	0	N	0	0	7	0.7	NULL	YES	NO	YES	Tegaderm	1
		2009-06-08	3	MICRODISCECTOMY	OR26	176	57 years,8 months,10 days	F	67 Inch(es)	232.49 lb(s)	36.41			Y	0.98 mg	Y	0.2 mg	15 mg	8	0.7	NULL	YES	NO	YES	Tegaderm	1
		2009-06-09	1	LUMBAR POSTERIOR DECOMPRESSION	OR44	158	62 years,8 months,26 days	M	74 Inch(es)	214.45 lb(s)	27.53			N	0	N	0	0	7	NULL	NULL	NO	YES	NO	Tegaderm	1
		2009-06-11	3	LUMBAR POSTERIOR DECOMPRESSION	OR44	172	76 years,9 months,1 days	F	61 Inch(es)	149.91 lb(s)	28.32			Y	2.95 mg	N	0	0	10	0.75	NULL	YES	NO	NO	Tegaderm	1
		2009-06-15	3	LUMBAR POSTERIOR DISCECTOMY	OR26	245	71 years,6 months,22 days	F			0			Y	1.95 mg	N	0	30 mg	10	0.7	NULL	YES	YES	NO	Tegaderm	1
		2009-06-15	2	MICRODISCECTOMY	OR26	157	45 years,9 months,11 days	M		208.44 lb(s)	0			N	0	N	0	0	9	0.7	NULL	YES	YES	NO	Tegaderm	1
		2009-06-16	3	LUMBAR POSTERIOR DECOMPRESSION	OR44	162	74 years,6 months,18 days	M		260.55 lb(s)	0			Y	39.79 mg	N	0	5 mg	7	0.75	NULL	YES	NO	YES	Tegaderm	1
		2009-06-16		LUMBAR POSTERIOR DECOMPRESSION	OR44	208	69 years,5 months,4 days	F			0			Y	0.82 mg	Y	0.2 mg	0	10	0.7	NULL	YES	YES	YES	Tegaderm	1
		2009-06-23	2	LUMBAR POSTERIOR DECOMPRESSION	OR25	188	59 years,11 months,1 days	M	69 Inch(es)	302.63 lb(s)	44.69			Y	4.66 mg	Y	0.24 mg	0	8	0.75	NULL	YES	YES	NO	Tegaderm	1
		2009-06-30	1	LUMBAR FORAMINOTOMY	OR31	201	46 years,4 months,25 days	M	73 Inch(es)	235.49 lb(s)	31.07			N	0	N	0	0	8	0.75	NULL	YES	YES	YES	Tegaderm	1
		2009-07-02	2	LUMBAR FORAMINOTOMY	OR44	248	77 years,6 months,21 days	M	71 Inch(es)	200.42 lb(s)	27.95			N	0	N	0	0	9	0.75	NULL	YES	NO	YES	Tegaderm	1
		2009-07-02	2	LUMBAR POSTERIOR DISCECTOMY	OR44	164	53 years,10 months,10 days	M	70 Inch(es)	190.4 lb(s)	27.32			N	0	N	0	0	9	0.75	NULL	YES	NO	YES	Tegaderm	1
		2009-07-23	2	LUMBAR POSTERIOR DECOMPRESSION	OR25	303	67 years,1 months,14 days	M	63 Inch(es)	145.3 lb(s)	25.74			Y	0.92 mg	Y	0.28 mg	35 mg	12	0.7	NULL	YES	YES	NO	Tegaderm	1
		2009-08-06	3	LUMBAR POSTERIOR DISCECTOMY	OR25	165	70 years,9 months,21 days	M	69 Inch(es)	140.29 lb(s)	20.71			Y	3.75 mg	N	0	15 mg	10	0.75	NULL	YES	YES	NO	Tegaderm	1
		2009-08-11	2	LUMBAR POSTERIOR DECOMPRESSION	OR44	201	79 years,5 months,26 days	F	64 Inch(es)	106.22 lb(s)	18.23			Y	3.83 mg	Y	0.4 mg	0	8	0.7	NULL	YES	YES	NO	Tegaderm	1
		2009-08-13	3	LUMBAR POSTERIOR DECOMPRESSION	OR44	190	70 years,10 months,27 days	F	59 Inch(es)	183.38 lb(s)	37.03			Y	3.27 mg	Y	0.2 mg	20 mg	10	0.7	NULL	YES	NO	YES	Tegaderm	1
		2009-08-17	3	LUMBAR FORAMINOTOMY	OR26	173	48 years,0 months,4 days	M	66 Inch(es)	184.39 lb(s)	29.76			N	0	N	0	15 mg	9	0.7	NULL	YES	YES	NO	Tegaderm	1
		2009-08-18	2	LUMBAR POSTERIOR DISCECTOMY	OR44	184	56 years,8 months,27 days	F	63 Inch(es)	159.33 lb(s)	28.22	Bupivacaine 0.5%	10 ml	N	0	N	0	15 mg	4	0.7	NULL	YES	YES	NO	NULL	NULL
		2009-08-20	2	LUMBAR POSTERIOR DECOMPRESSION	OR21	157	72 years,4 months,28 days	M	72 Inch(es)	220.46 lb(s)	29.9			N	0	N	0	10 mg	7	0.75	NULL	YES	YES	YES	Tegaderm	NULL
		2009-09-01	2	LUMBAR POSTERIOR DECOMPRESSION	OR44	168	66 years,3 months,19 days	F		135.28 lb(s)	0			N	0	Y	0.04 mg	10 mg	8	0.75	NULL	YES	NO	YES	Tegaderm	1
		2009-09-01	2	LUMBAR FORAMINOTOMY	OR44	174	56 years,9 months,15 days	M		190.4 lb(s)	0			N	0	N	0	15 mg	12	0.75	NULL	YES	NO	YES	Tegaderm	1
		2009-09-01	2	LUMBAR FORAMINOTOMY	OR44	172	68 years,11 months,21 days	F		120.25 lb(s)	0			N	0	Y	0.04 mg	45 mg	11	0.7	NULL	YES	NO	YES	Tegaderm	1
		2009-09-03	2	LUMBAR POSTERIOR DECOMPRESSION	OR27	193	56 years,6 months,24 days	F	60 Inch(es)	152.12 lb(s)	29.71			N	0	N	0	10 mg	7	0.7	NULL	YES	NO	YES	Tegaderm	NULL
		2009-09-08	2	LUMBAR POSTERIOR DECOMPRESSION	OR44	188	68 years,1 months,3 days	M		130.27 lb(s)	0			N	0	N	0	10 mg	10	0.75	NULL	YES	YES	NO	Tegaderm	1
		2009-09-14	2	LUMBAR POSTERIOR DECOMPRESSION	OR25	218	71 years,8 months,25 days	M	71 Inch(es)	185.39 lb(s)	25.85			N	0	N	0	30 mg	8	0.75	NULL	YES	NO	YES	Tegaderm	1
		2009-09-17	2	LUMBAR POSTERIOR DECOMPRESSION	OR44	233	57 years,2 months,25 days	F	67 Inch(es)	213.85 lb(s)	33.49			N	0	N	0	0	10	0.7	NULL	YES	YES	NO	Tegaderm	1
		2009-09-21	2	LUMBAR POSTERIOR DECOMPRESSION	OR26	48	65 years,6 months,14 days	M			0			Y	4.5 mg	N	0	0	3	NULL	NULL	NO	NO	NO	NULL	NULL
		2009-09-24	3	LUMBAR POSTERIOR DECOMPRESSION	OR25	215	65 years,6 months,17 days	M	66 Inch(es)	170.36 lb(s)	27.49			Y	7.26 mg	N	0	0	7	0.75	NULL	YES	NO	YES	Tegaderm	NULL
		2009-10-05	1	LUMBAR POSTERIOR DECOMPRESSION	OR26	179	53 years,9 months,4 days	M	72 Inch(es)	240.3 lb(s)	32.59			N	0	N	0	0	2	0.75	NULL	YES	YES	NO	NULL	NULL
		2009-10-13	3	LUMBAR POSTERIOR DISCECTOMY	OR44	138	68 years,0 months,25 days	F	65 Inch(es)	129.27 lb(s)	21.51			N	0	Y	0.2 mg	0	10	0.7	NULL	YES	NO	YES	Tegaderm	1
		2009-10-14	2	LUMBAR POSTERIOR DISCECTOMY	OR30	157	53 years,1 months,16 days	M	71 Inch(es)	217.46 lb(s)	30.33			N	0	N	0	0	9	0.75	NULL	YES	NO	YES	Tegaderm	1
		2009-10-15	3	LUMBAR POSTERIOR DECOMPRESSION	OR25	163	83 years,2 months,21 days	M	68 Inch(es)	185.39 lb(s)	28.19			Y	2.54 mg	Y	0.24 mg	0	12	0.75	NULL	YES	NO	NO	Tegaderm	1
		2009-10-15	3	LUMBAR FORAMINOTOMY	OR25	201	52 years,11 months,0 days	F	64 Inch(es)	198.42 lb(s)	34.05			Y	988.07 mg	N	0	25 mg	12	0.7	NULL	YES	NO	NO	Tegaderm	1
		2009-10-19	2	LUMBAR POSTERIOR DECOMPRESSION	OR26	245	53 years,7 months,25 days	M			0			N	0	N	0	0	7	0.7	NULL	YES	NO	YES	Tegaderm	1
		2009-10-19	2	MICRODISCECTOMY	OR26	166	42 years,7 months,6 days	F			0			N	0	N	0	0	6	0.75	NULL	YES	NO	YES	Tegaderm	1
		2009-10-20	2	LUMBAR FORAMINOTOMY	OR44	186	56 years,3 months,21 days	M			0			N	0	N	0	15 mg	10	0.7	NULL	YES	NO	YES	Tegaderm	1
		2009-10-22	2	LUMBAR POSTERIOR DECOMPRESSION	OR25	114	75 years,5 months,19 days	M	68 Inch(es)	164.34 lb(s)	24.99			Y	2.21 mg	N	0	10 mg	10	0.75	NULL	YES	NO	YES	Tegaderm	1
		2009-11-02	3	LUMBAR LAMINECTOMY LESS THAN 3 LEVELS	OR26	194	76 years,1 months,11 days	M	65 Inch(es)	141.1 lb(s)	23.48			Y	4.75 mg	Y	0.16 mg	0	11	0.75	NULL	YES	YES	NO	Tegaderm	1
		2009-11-03	2	LUMBAR POSTERIOR DECOMPRESSION	OR44	162	53 years,7 months,26 days	F	66 Inch(es)	171.36 lb(s)	27.66			N	0	N	0	20 mg	10	0.6	NULL	YES	NO	YES	Tegaderm	1
		2009-11-10	2	LUMBAR POSTERIOR DECOMPRESSION	OR31	187	58 years,8 months,6 days	M	70 Inch(es)	170.36 lb(s)	24.44			Y	1.78 mg	N	0	0	7	0.7	NULL	YES	NO	YES	Tape	1
		2009-11-19	2	MICRODISCECTOMY	OR25	149	55 years,4 months,9 days	M		275.58 lb(s)	0			N	0	N	0	0	6	0.75	NULL	YES	NO	YES	Tegaderm	1
		2009-11-30	2	LUMBAR POSTERIOR DECOMPRESSION	OR26	174	50 years,6 months,6 days	M	72 Inch(es)	200.42 lb(s)	27.18			N	0	N	0	0	6	0.75	NULL	YES	NO	YES	Tegaderm	1
		2009-12-01	2	LUMBAR POSTERIOR DECOMPRESSION	OR44	216	62 years,10 months,7 days	M	73 Inch(es)	187.39 lb(s)	24.72			Y	1.03 mg	N	0	0	11	0.75	NULL	YES	NO	YES	Tegaderm	1
		2009-12-07	1	LUMBAR POSTERIOR DECOMPRESSION	OR26	207	54 years,2 months,22 days	M	72 Inch(es)	254.53 lb(s)	34.52			N	0	N	0	0	6	0.75	NULL	YES	NO	YES	Tegaderm	1
		2009-12-07	2	LUMBAR POSTERIOR DECOMPRESSION	OR26	200	69 years,9 months,7 days	F	67 Inch(es)	120.25 lb(s)	18.83			Y	1.49 mg	N	0	0	10	0.7	NULL	YES	NO	YES	Tegaderm	1
		2009-12-08	2	LUMBAR POSTERIOR DECOMPRESSION	OR44	246	83 years,3 months,22 days	M	72 Inch(es)	218.46 lb(s)	29.63			Y	1.2 mg	N	0	0	5	0.75	NULL	YES	YES	NO	Tegaderm	1
		2009-12-08	2	LUMBAR POSTERIOR DECOMPRESSION	OR44	196	72 years,8 months,25 days	M	72 Inch(es)	197.41 lb(s)	26.77			Y	3.78 mg	N	0	25 mg	8	0.75	NULL	YES	YES	NO	Tape	1
		2009-12-09	2	LUMBAR POSTERIOR DECOMPRESSION	OR23	168	52 years,11 months,9 days	F	64 Inch(es)	169.76 lb(s)	29.14			N	0	Y	0.2 mg	20 mg	10	0.75	NULL	YES	NO	YES	Tape	1
		2009-12-17	2	LUMBAR POSTERIOR DECOMPRESSION	OR25	255	51 years,3 months,28 days	M	72 Inch(es)	250.53 lb(s)	33.97			N	0	N	0	5 mg	8	0.7	NULL	YES	NO	YES	Tegaderm	1
		2009-12-21	2	LUMBAR POSTERIOR DECOMPRESSION	OR26	155	41 years,0 months,21 days	M	69 Inch(es)	183.38 lb(s)	27.08			N	0	N	0	0	8	0.75	NULL	YES	NO	YES	Tape	1
		2009-12-21	2	LUMBAR POSTERIOR DECOMPRESSION	OR26	146	34 years,8 months,12 days	F	63 Inch(es)	130.07 lb(s)	23.04			Y	0.78 mg	N	0	0	8	0.7	NULL	YES	YES	YES	Tape	1
		2010-01-11	2	LUMBAR POSTERIOR DISCECTOMY	OR26	139	48 years,8 months,4 days	M	70 Inch(es)	223.47 lb(s)	32.06			N	0	N	0	0	7	0.75	NULL	YES	NO	YES	Tegaderm	1
		2010-01-11	2	LUMBAR POSTERIOR DECOMPRESSION	OR26	187	30 years,5 months,28 days	F	62 Inch(es)	205.43 lb(s)	37.57			N	0	N	0	0	9	0.7	NULL	YES	NO	YES	Tegaderm	1
		2010-01-16	2	LUMBAR POSTERIOR DECOMPRESSION	OR30	158	66 years,10 months,28 days	M	68 Inch(es)	196.41 lb(s)	29.86			N	0	N	0	0	10	0.75	NULL	YES	NO	YES	Tegaderm	1
		2010-01-28	2	LUMBAR POSTERIOR DISCECTOMY	OR25	146	40 years,2 months,4 days	M		207.43 lb(s)	0			N	0	Y	0.04 mg	0	13	0.75	NULL	YES	NO	YES	Tegaderm	NULL
		2010-01-28	2	MICRODISCECTOMY	OR25	127	46 years,6 months,4 days	M		227.48 lb(s)	0			N	0	N	0	20 mg	10	0.75	NULL	YES	NO	YES	Tegaderm	NULL
		2010-02-01	2	LUMBAR POSTERIOR DECOMPRESSION	OR26	153	54 years,6 months,22 days	M	67 Inch(es)	193.41 lb(s)	30.29			Y	0.9 mg	N	0	25 mg	8	0.75	NULL	YES	YES	NO	Tegaderm	1
		2010-02-02	2	LUMBAR POSTERIOR DECOMPRESSION	OR31	245	68 years,11 months,10 days	M	66 Inch(es)	160.34 lb(s)	25.88			Y	0.41 mg	N	0	50 mg	10	0.75	NULL	YES	NO	YES	Tegaderm	1
		2010-02-02	2	LUMBAR POSTERIOR DECOMPRESSION	OR31	199	63 years,8 months,26 days	F	59 Inch(es)	95.2 lb(s)	19.23			N	0	Y	0.08 mg	0	12	0.7	NULL	YES	NO	YES	Tegaderm	1
		2010-02-09	2	LUMBAR POSTERIOR DECOMPRESSION	OR44	156	59 years,5 months,6 days	F	61 Inch(es)	191.4 lb(s)	36.16			N	0	N	0	0	10	0.7	NULL	YES	NO	YES	Tegaderm	1
		2010-02-11	1	LUMBAR POSTERIOR DECOMPRESSION	OR25	190	61 years,8 months,13 days	M	77 Inch(es)	195.41 lb(s)	23.17			Y	0.86 mg	Y	0.08 mg	0	8	0.75	NULL	YES	NO	YES	Tegaderm	1
		2010-02-22	3	LUMBAR POSTERIOR DECOMPRESSION	OR26	153	43 years,7 months,0 days	F	68 Inch(es)	155.33 lb(s)	23.62			N	0	N	0	0	8	0.7	NULL	YES	NO	YES	Tegaderm	1
		2010-03-01	2	MICRODISCECTOMY	OR26	127	52 years,11 months,11 days	F	69 Inch(es)	212.45 lb(s)	31.37			Y	1.82 mg	N	0	10 mg	10	0.7	NULL	YES	NO	YES	Tegaderm	1
		2010-03-15	2	LUMBAR POSTERIOR DECOMPRESSION	OR26	156	70 years,8 months,10 days	M	68 Inch(es)	157.33 lb(s)	23.92			Y	5.56 mg	Y	0.24 mg	0	10	0.75	NULL	YES	NO	YES	Tegaderm	1
		2010-03-16	1	MICRODISCECTOMY	OR44	163	30 years,3 months,23 days	M	76 Inch(es)	282.19 lb(s)	34.35			N	0	N	0	0	9	0.75	NULL	YES	YES	NO	Tegaderm	1
		2010-03-22	3	LUMBAR POSTERIOR DECOMPRESSION	OR26	203	66 years,10 months,13 days	M	68 Inch(es)	329.69 lb(s)	50.12			Y	6.8 mg	N	0	30 mg	14	0.75	NULL	YES	YES	NO	Tegaderm	1
		2010-03-25	2	LUMBAR POSTERIOR DECOMPRESSION	OR25	159	63 years,2 months,1 days	M	73 Inch(es)	185.39 lb(s)	24.46			N	0	Y	0.04 mg	0	10	0.75	NULL	YES	NO	YES	Tegaderm	1
		2010-03-29	2	LUMBAR POSTERIOR DECOMPRESSION	OR26	160	73 years,9 months,3 days	F	64 Inch(es)	167.35 lb(s)	28.72			Y	2.69 mg	Y	0.16 mg	15 mg	10	0.7	NULL	NO	NO	YES	Tegaderm	1
		2010-03-29	2	LUMBAR POSTERIOR DECOMPRESSION	OR26	166	72 years,9 months,0 days	M	73 Inch(es)	195.41 lb(s)	25.78			N	0	N	0	0	8	0.75	NULL	YES	NO	YES	Tegaderm	1
		2010-03-29	2	LUMBAR POSTERIOR DECOMPRESSION	OR26	233	80 years,6 months,16 days	M	70 Inch(es)	170.36 lb(s)	24.44			Y	1.83 mg	N	0	0	10	0.75	NULL	YES	NO	YES	Tegaderm	1
		2010-04-05	2	LUMBAR POSTERIOR DECOMPRESSION	OR26	187	54 years,9 months,23 days	M	68 Inch(es)	215.45 lb(s)	32.76			Y	1.27 mg	N	0	15 mg	11	0.75	NULL	YES	NO	YES	Tegaderm	1
		2010-04-05	2	LUMBAR POSTERIOR DECOMPRESSION	OR26	215	52 years,9 months,7 days	M	72 Inch(es)	244.51 lb(s)	33.16			Y	5.4 mg	Y	0.08 mg	0	12	0.75	NULL	YES	NO	YES	Tegaderm	1
		2010-04-06	2	MICRODISCECTOMY	OR44	192	85 years,5 months,2 days	M	70 Inch(es)	205.43 lb(s)	29.47			Y	3.88 mg	N	0	30 mg	8	0.75	NULL	YES	YES	YES	Tegaderm	1
		2010-04-13	2	LUMBAR POSTERIOR DECOMPRESSION	OR44	198	73 years,11 months,8 days	M	68 Inch(es)	194.41 lb(s)	29.56			Y	1.14 mg	N	0	25 mg	10	0.75	NULL	YES	NO	YES	Tegaderm	1
		2010-04-13	2	LUMBAR POSTERIOR DECOMPRESSION	OR44	199	69 years,2 months,20 days	M	68 Inch(es)	240.5 lb(s)	36.56			N	0	N	0	25 mg	13	0.75	NULL	YES	YES	YES	Tegaderm	1
		2010-04-20	2	LUMBAR FORAMINOTOMY	OR44	145	69 years,9 months,23 days	M		220.46 lb(s)	0			Y	47.08 mg	N	0	20 mg	9	0.75	NULL	YES	YES	NO	Tegaderm	1
		2010-04-26	2	LUMBAR POSTERIOR DECOMPRESSION	OR26	127	51 years,6 months,7 days	F	60 Inch(es)	118.25 lb(s)	23.09			N	0	N	0	0	9	0.75	NULL	YES	NO	NO	Tegaderm	1
		2010-04-27	2	LUMBAR POSTERIOR DECOMPRESSION	OR44	122	68 years,9 months,5 days	F		114.24 lb(s)	0			Y	0.02 mg	N	0	15 mg	11	0.7	NULL	YES	NO	YES	Tegaderm	1
		2010-05-10	1	MICRODISCECTOMY	OR26	147	41 years,8 months,29 days	M	70 Inch(es)	145.3 lb(s)	20.85			N	0	N	0	0	7	0.75	NULL	YES	YES	NO	Tegaderm	1
		2010-05-11	3	MICRODISCECTOMY	OR44	134	70 years,2 months,21 days	M	68 Inch(es)	250.53 lb(s)	38.09			Y	3.08 mg	Y	0.28 mg	0	10	0.75	NULL	NO	YES	NO	Tegaderm	1
		2010-05-13	2	LUMBAR POSTERIOR DECOMPRESSION	OR25	139	69 years,1 months,12 days	F		240.5 lb(s)	0			Y	0.41 mg	Y	0.04 mg	5 mg	11	0.7	NULL	YES	YES	NO	Tegaderm	1
		2010-05-13	3	LUMBAR POSTERIOR DISCECTOMY	OR47	230	48 years,5 months,4 days	F	65 Inch(es)	246.52 lb(s)	41.02			N	0	N	0	0	9	0.75	NULL	YES	YES	NO	Tape	1
		2010-05-17	2	MICRODISCECTOMY	OR26	176	69 years,10 months,19 days	M	70 Inch(es)	225.47 lb(s)	32.35			N	0	N	0	0	6	0.75	NULL	YES	YES	NO	Tegaderm	1
		2010-05-18	2	MICRODISCECTOMY	OR44	174	52 years,10 months,3 days	M	77 Inch(es)	251.33 lb(s)	29.8			N	0	N	0	0	9	0.75	NULL	YES	YES	NO	Tegaderm	1
		2010-05-20	3	LUMBAR POSTERIOR DECOMPRESSION	OR24	110	68 years,11 months,14 days	M	67 Inch(es)	153.32 lb(s)	24.01			Y	1852.61 mg	Y	0.12 mg	0	6	0.75	NULL	NO	YES	NO	NULL	NULL
		2010-05-27	2	MICRODISCECTOMY	OR25	175	30 years,10 months,11 days	F	62 Inch(es)	205.43 lb(s)	37.57			N	0	N	0	0	8	0.7	NULL	YES	NO	NO	NULL	NULL
		2010-06-03	2	LUMBAR FORAMINOTOMY	OR25	183	75 years,4 months,1 days	M	70 Inch(es)	192.4 lb(s)	27.6			Y	4.78 mg	N	0	35 mg	11	0.75	NULL	YES	YES	NO	Tegaderm	1
		2010-06-05	2	LUMBAR POSTERIOR DECOMPRESSION	OR31	159	43 years,10 months,3 days	M	51 Inch(es)	116.85 lb(s)	31.58			Y	116.33 mg	Y	0.08 mg	5 mg	8	NULL	5	YES	YES	NO	Tegaderm	NULL
		2010-06-10	2	LUMBAR POSTERIOR DECOMPRESSION	OR44	174	68 years,8 months,22 days	F	64 Inch(es)	138.29 lb(s)	23.73			Y	1.42 mg	N	0	0	11	0.7	NULL	YES	YES	NO	Tegaderm	NULL
		2010-06-14	2	LUMBAR POSTERIOR DECOMPRESSION	OR26	233	54 years,8 months,9 days	M		276.58 lb(s)	0			Y	0.94 mg	N	0	0	8	0.75	NULL	YES	NO	YES	Tegaderm	1
		2010-06-15	3	LUMBAR POSTERIOR DECOMPRESSION	OR25	154	77 years,1 months,10 days	M	72 Inch(es)	260.15 lb(s)	35.28			Y	1.17 mg	Y	0.16 mg	5 mg	8	0.75	NULL	YES	YES	YES	Tegaderm	1
		2010-06-15	2	LUMBAR POSTERIOR DECOMPRESSION	OR25	160	68 years,3 months,13 days	F	58 Inch(es)	161.34 lb(s)	33.72			Y	1.28 mg	Y	0.12 mg	0	9	0.7	NULL	YES	YES	NO	Tegaderm	1
		2010-06-21	2	MICRODISCECTOMY	OR26	159	54 years,4 months,6 days	M		228.48 lb(s)	0			Y	48.74 mg	N	0	0	5	0.75	NULL	YES	NO	YES	NULL	1
		2010-06-22	2	LUMBAR POSTERIOR DECOMPRESSION	OR44	194	68 years,11 months,17 days	F	63 Inch(es)	127.27 lb(s)	22.54			N	0	N	0	10 mg	10	0.7	NULL	YES	NO	YES	Tegaderm	1
		2010-06-29	1	MICRODISCECTOMY	OR44	131	45 years,2 months,2 days	F	67 Inch(es)	173.36 lb(s)	27.15			N	0	N	0	0	10	0.7	NULL	YES	NO	YES	NULL	1
		2010-06-30	2	MICRODISCECTOMY	OR30	142	56 years,7 months,10 days	M	68 Inch(es)	150.32 lb(s)	22.85			Y	1.52 mg	Y	0.16 mg	5 mg	9	0.75	NULL	YES	YES	NO	Tegaderm	1
		2010-07-06	2	LUMBAR POSTERIOR DECOMPRESSION	OR44	154	70 years,0 months,2 days	F	62 Inch(es)	140.29 lb(s)	25.66			N	0	N	0	10 mg	10	0.7	NULL	YES	NO	YES	Tegaderm	1
		2010-07-12		LUMBAR POSTERIOR DECOMPRESSION	OR26	135	56 years,1 months,24 days	F			0			N	0	N	0	30 mg	8	0.7	NULL	NO	YES	YES	Tegaderm	NULL
		2010-07-13	3	LUMBAR POSTERIOR DECOMPRESSION	OR31	210	43 years,11 months,11 days	M	51 Inch(es)	113.24 lb(s)	30.61			N	0	N	0	0	10	0.65	NULL	YES	NO	YES	Tegaderm	1
		2010-07-20	2	LUMBAR POSTERIOR DECOMPRESSION	OR31	204	70 years,0 months,4 days	F	63 Inch(es)	256.54 lb(s)	45.44			N	0	Y	0.08 mg	45 mg	10	NULL	NULL	YES	NO	YES	Tegaderm	NULL
		2010-07-26	2	MICRODISCECTOMY	OR26	144	40 years,0 months,13 days	M	69 Inch(es)	152.32 lb(s)	22.49			N	0	N	0	0	7	0.75	NULL	NO	YES	NO	Tegaderm	1
		2010-07-29	2	LUMBAR POSTERIOR DECOMPRESSION	OR27	177	74 years,7 months,22 days	M	67 Inch(es)	163.34 lb(s)	25.58			Y	0.81 mg	N	0	0	9	0.7	NULL	YES	YES	NO	Tape	1
		2010-07-29	3	LUMBAR POSTERIOR DECOMPRESSION	OR27	166	40 years,3 months,18 days	M	77 Inch(es)	250.53 lb(s)	29.71			N	0	Y	0.12 mg	0	8	0.75	NULL	YES	YES	NO	Tape	1
		2010-08-02	2	LUMBAR POSTERIOR DECOMPRESSION	OR26	146	59 years,8 months,18 days	F	59 Inch(es)	111.13 lb(s)	22.44			Y	1.74 mg	N	0	50 mg	11	0.7	NULL	YES	NO	YES	Tegaderm	NULL
		2010-08-02	2	MICRODISCECTOMY	OR26	144	34 years,5 months,3 days	M	70 Inch(es)	161.34 lb(s)	23.15			N	0	N	0	0	7	0.75	NULL	YES	NO	YES	Tegaderm	NULL
		2010-08-02	2	LUMBAR POSTERIOR DECOMPRESSION	OR26	177	75 years,6 months,19 days	M	69 Inch(es)	204.03 lb(s)	30.13			Y	7.23 mg	Y	0.36 mg	35 mg	12	0.75	NULL	YES	NO	YES	Tegaderm	NULL
		2010-08-17	1	MICRODISCECTOMY	OR25	129	41 years,10 months,4 days	M	72 Inch(es)	170.36 lb(s)	23.1			N	0	N	0	0	5	0.73	NULL	YES	YES	NO	Tegaderm	1
		2010-08-30	2	LUMBAR POSTERIOR DECOMPRESSION	OR26	164	67 years,0 months,27 days	F			0			N	0	Y	0.08 mg	5 mg	9	0.7	NULL	YES	NO	YES	Tegaderm	1
		2010-08-30	3	LUMBAR POSTERIOR DECOMPRESSION	OR26	236	82 years,7 months,8 days	M		170.36 lb(s)	0			Y	1.26 mg	N	0	5 mg	7	0.7	NULL	YES	YES	YES	Tegaderm	1
		2010-08-31	1	MICRODISCECTOMY	OR44	116	46 years,8 months,15 days	M	68 Inch(es)	165.35 lb(s)	25.14			N	0	N	0	10 mg	9	0.75	NULL	YES	YES	NO	Tegaderm	1
		2010-09-02	2	LUMBAR POSTERIOR DECOMPRESSION	OR25	178	75 years,2 months,0 days	M	71 Inch(es)	181.38 lb(s)	25.29			Y	1.43 mg	N	0	27 mg	8	NULL	NULL	YES	NO	YES	Tape	1
		2010-09-14	2	LUMBAR POSTERIOR DECOMPRESSION	OR44	178	66 years,0 months,21 days	M	71 Inch(es)	24.05 lb(s)	3.35			N	0	N	0	0	10	0.75	NULL	YES	NO	NO	Tegaderm	1
		2010-09-14	2	MICRODISCECTOMY	OR44	130	44 years,8 months,7 days	M	71 Inch(es)	211.44 lb(s)	29.49			N	0	N	0	0	9	0.75	NULL	NO	NO	NO	Tegaderm	1
		2010-09-14	3	LUMBAR POSTERIOR DECOMPRESSION	OR44	174	70 years,0 months,13 days	M	67 Inch(es)	218.46 lb(s)	34.21			Y	2204.37 mg	N	0	0	8	0.75	NULL	YES	YES	NO	Tegaderm	1
		2010-09-20	2	LUMBAR POSTERIOR DECOMPRESSION	OR26	158	80 years,3 months,21 days	F	63 Inch(es)	196.41 lb(s)	34.79			Y	3.8 mg	Y	0.08 mg	5 mg	14	0.75	NULL	YES	YES	NO	Tegaderm	1
		2010-09-21	2	LUMBAR POSTERIOR DECOMPRESSION	OR44	237	78 years,3 months,2 days	M		176.37 lb(s)	0			N	0	N	0	25 mg	12	0.8	NULL	YES	YES	NO	NULL	NULL
		2010-09-23	2	LUMBAR FORAMINOTOMY	OR44	220	53 years,1 months,16 days	M	70 Inch(es)	208.44 lb(s)	29.9			N	0	N	0	0	11	0.75	NULL	YES	NO	NO	Tegaderm	1
		2010-10-07	2	LUMBAR POSTERIOR DECOMPRESSION	OR27	170	66 years,2 months,30 days	M	68 Inch(es)	169.76 lb(s)	25.81			Y	1.72 mg	N	0	0	8	0.75	NULL	YES	YES	NO	Tegaderm	1
		2010-10-09	2	MICRODISCECTOMY	OR27	189	67 years,9 months,21 days	M	70 Inch(es)	154.32 lb(s)	22.14			N	0	N	0	35 mg	9	0.75	NULL	YES	YES	NO	Tegaderm	NULL
		2010-10-09	2	LUMBAR POSTERIOR DISCECTOMY	OR27	223	40 years,3 months,22 days	M	67 Inch(es)	175.37 lb(s)	27.46			N	0	Y	0.08 mg	0	8	0.75	NULL	YES	YES	NO	Tegaderm	NULL
		2010-10-12	2	LUMBAR POSTERIOR DECOMPRESSION	OR31	170	57 years,9 months,28 days	F	64 Inch(es)	170.36 lb(s)	29.24			N	0	N	0	0	10	0.7	NULL	YES	NO	YES	Tegaderm	1
		2010-11-01	2	LUMBAR POSTERIOR DECOMPRESSION	OR26	148	68 years,1 months,17 days	F		110.23 lb(s)	0			Y	1.2 mg	Y	0.12 mg	5 mg	11	0.7	NULL	YES	YES	NO	Tegaderm	1
		2010-11-01	2	LUMBAR POSTERIOR DECOMPRESSION	OR26	171	72 years,3 months,12 days	F	63 Inch(es)	150.32 lb(s)	26.63			Y	0.83 mg	N	0	0	11	0.7	NULL	YES	YES	NO	Tegaderm	1
		2010-11-09	3	MICRODISCECTOMY	OR25	184	70 years,10 months,14 days	F	64 Inch(es)	214.45 lb(s)	36.81			N	0	N	0	0	10	0.7	NULL	YES	NO	YES	Tegaderm	1
		2010-11-22	2	LUMBAR POSTERIOR DECOMPRESSION	OR26	123	56 years,10 months,13 days	F	62 Inch(es)	140.29 lb(s)	25.66			Y	1.52 mg	N	0	15 mg	12	0.75	NULL	YES	YES	YES	Tegaderm	1
		2010-11-29	2	LUMBAR POSTERIOR DECOMPRESSION	OR26	191	69 years,9 months,6 days	M		200.42 lb(s)	0			Y	6.93 mg	N	0	10 mg	10	7.5	NULL	YES	YES	YES	Tegaderm	1
		2010-12-06	2	LUMBAR DECOMPRESSION, LAMINECTOMY	OR26	186	56 years,0 months,21 days	F		128.27 lb(s)	0			Y	2.27 mg	N	0	10 mg	11	7	NULL	YES	YES	YES	Tegaderm	NULL
		2010-12-07	2	LUMBAR POSTERIOR DISCECTOMY	OR44	142	48 years,10 months,11 days	F	60 Inch(es)	160.34 lb(s)	31.31			N	0	N	0	30 mg	10	7	NULL	YES	YES	NO	Tegaderm	1
		2010-12-13	2	LUMBAR POSTERIOR DECOMPRESSION	OR26	144	66 years,6 months,14 days	F	62 Inch(es)	136.29 lb(s)	24.93			Y	0.87 mg	N	0	0	11	7.5	NULL	YES	YES	YES	Tegaderm	NULL
		2010-12-14	2	LUMBAR POSTERIOR DECOMPRESSION	OR44	179	48 years,10 months,22 days	M	69 Inch(es)	195.41 lb(s)	28.85			N	0	Y	0.08 mg	0	7	NULL	NULL	YES	NO	YES	Tegaderm	1
		2010-12-21	2	LUMBAR POSTERIOR DECOMPRESSION	OR44	236	53 years,11 months,2 days	F	61 Inch(es)	217.46 lb(s)	41.08			Y	0.73 mg	Y	0.28 mg	0	10	7	NULL	YES	YES	NO	Tegaderm	1
		2010-12-21	2	LUMBAR POSTERIOR DECOMPRESSION	OR44	173	68 years,0 months,28 days	M		160.34 lb(s)	0			Y	0.33 mg	Y	0.32 mg	0	10	7.5	NULL	YES	YES	NO	Tegaderm	1
		2011-01-04	2	LUMBAR POSTERIOR DECOMPRESSION	OR44	149	57 years,11 months,20 days	F	64.5 Inch(es)	160.34 lb(s)	27.09			N	0	N	0	20 mg	11	7	NULL	YES	YES	NO	Tape	1
		2011-01-10	2	LUMBAR POSTERIOR DECOMPRESSION	OR26	173	67 years,11 months,13 days	M	70 Inch(es)	174.37 lb(s)	25.02			Y	0.67 mg	N	0	30 mg	12	7.5	NULL	YES	YES	YES	Tegaderm	1
		2011-01-11	3	LUMBAR POSTERIOR DECOMPRESSION	OR31	205	88 years,11 months,13 days	M		192.4 lb(s)	0			Y	8.27 mg	N	0	0	12	7.5	NULL	YES	YES	YES	Tegaderm	1
		2011-01-20	2	LUMBAR POSTERIOR DISCECTOMY	OR25	167	79 years,0 months,18 days	M	67 Inch(es)	180.78 lb(s)	28.31			Y	2.47 mg	N	0	35 mg	9	7	NULL	YES	YES	NO	Tegaderm	1
		2011-02-07	2	LUMBAR FORAMINOTOMY	OR26	242	66 years,11 months,0 days	M	75 Inch(es)	205.43 lb(s)	25.67			N	0	Y	0.04 mg	0	9	0.75	NULL	YES	NO	YES	Tegaderm	1
		2011-02-08	3	LUMBAR FORAMINOTOMY	OR44	157	59 years,0 months,1 days	M	72 Inch(es)	180.38 lb(s)	24.46			Y	2.1 mg	N	0	0	12	0.75	NULL	YES	YES	NO	Tegaderm	1
		2011-02-08	2	LUMBAR POSTERIOR DECOMPRESSION	OR44	176	59 years,5 months,2 days	M	72 Inch(es)	200.42 lb(s)	27.18			Y	4.46 mg	Y	0.16 mg	0	12	0.75	NULL	YES	YES	NO	Tegaderm	1
		2011-02-14	2	MICRODISCECTOMY	OR44	152	27 years,4 months,6 days	M	70 Inch(es)	185.39 lb(s)	26.6			N	0	N	0	0	8	0.75	NULL	YES	YES	YES	Tape	1
		2011-02-15	3	LUMBAR POSTERIOR DECOMPRESSION	OR44	136	63 years,9 months,8 days	F	65 Inch(es)	150.32 lb(s)	25.01			Y	3.02 mg	N	0	20 mg	9	0.7	NULL	YES	YES	YES	Tegaderm	1
		2011-02-15	1	MICRODISCECTOMY	OR44	143	27 years,7 months,28 days	F	71 Inch(es)	170.36 lb(s)	23.76			N	0	N	0	0	8	0.7	NULL	YES	NO	YES	Tegaderm	1
		2011-02-17	1	MICRODISCECTOMY	OR27	159	24 years,8 months,17 days	M	66 Inch(es)	130.27 lb(s)	21.02			N	0	N	0	0	5	NULL	4	YES	NO	YES	Tegaderm	1
		2011-02-17	2	LUMBAR POSTERIOR DECOMPRESSION	OR27	190	44 years,8 months,25 days	M	67 Inch(es)	180.78 lb(s)	28.31			N	0	N	0	0	9	0.75	NULL	YES	NO	YES	Tegaderm	1
		2011-02-22		LUMBAR FORAMINOTOMY	OR44	214	51 years,6 months,4 days	M			0			Y	2.23 mg	N	0	0	11	0.75	NULL	YES	NO	YES	NULL	1
		2011-03-10	2	MICRODISCECTOMY	OR25	119	55 years,5 months,18 days	F	66 Inch(es)	139.29 lb(s)	22.48			Y	0.81 mg	N	0	0	10	0.7	NULL	YES	YES	NO	Tegaderm	1
		2011-03-10	2	LUMBAR POSTERIOR DECOMPRESSION	OR25	170	53 years,6 months,26 days	M	71 Inch(es)	191.4 lb(s)	26.69			Y	4.22 mg	Y	0.24 mg	0	11	0.75	NULL	YES	YES	NO	Tegaderm	1
		2011-03-14	3	LUMBAR POSTERIOR DECOMPRESSION	OR26	202	79 years,0 months,12 days	F	62 Inch(es)	135.28 lb(s)	24.74			Y	137.42 mg	N	0	25 mg	12	0.7	NULL	YES	YES	YES	Tegaderm	1
		2011-03-21	2	LUMBAR POSTERIOR DECOMPRESSION	OR26	233	57 years,10 months,17 days	M	65 Inch(es)	240.5 lb(s)	40.02			Y	4.91 mg	N	0	0	11	0.75	NULL	YES	NO	YES	NULL	NULL
		2011-03-26	2E	MICRODISCECTOMY	OR27	154	68 years,11 months,15 days	F	61 Inch(es)	113.24 lb(s)	21.39			N	0	N	0	15 mg	11	0.7	NULL	YES	YES	NO	Tegaderm	1
		2011-03-26	2	MICRODISCECTOMY	OR27	231	35 years,6 months,8 days	F	63 Inch(es)	256.54 lb(s)	45.44			N	0	N	0	10 mg	6	0.7	NULL	YES	YES	NO	Tape	1
		2011-03-28	3	LUMBAR POSTERIOR DECOMPRESSION	OR26	195	61 years,4 months,10 days	M		196.41 lb(s)	0			Y	4.68 mg	Y	0.32 mg	0	8	0.75	NULL	YES	NO	YES	Tegaderm	1
		2011-03-29	2	LUMBAR POSTERIOR DECOMPRESSION	OR44	229	60 years,5 months,12 days	M		186.39 lb(s)	0			N	0	N	0	0	8	0.75	NULL	YES	NO	YES	Tegaderm	NULL
		2011-03-31	1	MICRODISCECTOMY	OR26	178	35 years,2 months,12 days	M	69 Inch(es)	165.35 lb(s)	24.42			N	0	N	0	0	7	0.7	NULL	YES	YES	NO	NULL	NULL
		2011-04-04	2	LUMBAR POSTERIOR DECOMPRESSION	OR26	178	73 years,0 months,2 days	M	68 Inch(es)	198.42 lb(s)	30.17			N	0	N	0	20 mg	10	0.75	NULL	YES	NO	YES	Tape	1
		2011-04-07	2	MICRODISCECTOMY	OR26	170	45 years,7 months,27 days	F	63 Inch(es)	132.28 lb(s)	23.43			Y	1.66 mg	N	0	0	9	NULL	NULL	YES	NO	YES	Tegaderm	1
		2011-04-25	3	LUMBAR POSTERIOR DECOMPRESSION	OR26	159	77 years,6 months,26 days	M	63 Inch(es)	141.3 lb(s)	25.03			Y	2.19 mg	Y	0.08 mg	20 mg	11	0.75	NULL	YES	NO	YES	Tegaderm	1
		2011-04-25	2	LUMBAR POSTERIOR DECOMPRESSION	OR26	195	64 years,7 months,18 days	F	60 Inch(es)	187.39 lb(s)	36.59			Y	1.16 mg	Y	0.04 mg	0	11	0.65	NULL	YES	NO	YES	Tegaderm	1
		2011-04-26	1	LUMBAR POSTERIOR DISCECTOMY	OR44	158	24 years,10 months,24 days	M	65 Inch(es)	130.27 lb(s)	21.68			N	0	Y	0.2 mg	0	13	0.75	NULL	YES	YES	YES	Tegaderm	1
		2011-04-28	2	LUMBAR POSTERIOR DECOMPRESSION	OR6	137	67 years,6 months,11 days	F	64 Inch(es)	117.25 lb(s)	20.12			Y	2.16 mg	N	0	0	10	0.7	NULL	YES	YES	NO	Tegaderm	1
		2011-05-05	1	LUMBAR POSTERIOR DECOMPRESSION	OR25	176	41 years,0 months,26 days	M	73 Inch(es)	230.48 lb(s)	30.4			Y	83.33 mg	N	0	5 mg	10	0.75	NULL	YES	NO	YES	Tegaderm	1
		2011-05-05	1	LUMBAR POSTERIOR DECOMPRESSION	OR25	154	37 years,5 months,2 days	M	68 Inch(es)	155.33 lb(s)	23.62			N	0	N	0	0	8	0.7	NULL	YES	NO	YES	Tegaderm	1
		2011-05-09	3	LUMBAR LAMINECTOMY LESS THAN 3 LEVELS	OR26	186	71 years,0 months,12 days	M	73 Inch(es)	205.43 lb(s)	27.1			Y	5.38 mg	Y	0.08 mg	5 mg	8	0.75	NULL	YES	NO	YES	Tegaderm	1
		2011-05-12	2	MICRODISCECTOMY	OR25	200	38 years,9 months,2 days	F	69 Inch(es)	190.4 lb(s)	28.11			Y	6.67 mg	N	0	0	8	0.7	NULL	YES	NO	YES	Tegaderm	1
		2011-05-18	2	LUMBAR POSTERIOR DISCECTOMY	OR30	299	79 years,4 months,16 days	M	70 Inch(es)	165.35 lb(s)	23.72			Y	0.27 mg	N	0	15 mg	8	NULL	NULL	NO	YES	NO	NULL	NULL
		2011-05-19	2	LUMBAR POSTERIOR DECOMPRESSION	OR31	172	67 years,7 months,4 days	M	68 Inch(es)	182.38 lb(s)	27.73			Y	0.73 mg	N	0	0	7	0.75	NULL	YES	NO	YES	Tegaderm	1
		2011-05-20	3	LUMBAR POSTERIOR DECOMPRESSION	OR44	170	59 years,6 months,0 days	M			0			Y	442 mg	Y	0.12 mg	10 mg	9	0.75	NULL	YES	YES	NO	Tegaderm	1
		2011-05-27	1	MICRODISCECTOMY	OR25	165	34 years,2 months,30 days	M	73 Inch(es)	215.45 lb(s)	28.42			N	0	N	0	0	9	0.75	NULL	YES	YES	NO	Tegaderm	0
		2011-06-02	3	LUMBAR POSTERIOR DECOMPRESSION	OR44	182	72 years,10 months,15 days	F	60 Inch(es)	125.26 lb(s)	24.46			Y	0.31 mg	Y	0.16 mg	0	8	0.7	NULL	YES	YES	NO	Tegaderm	1
		2011-06-14	2	MICRODISCECTOMY	OR44	141	27 years,4 months,26 days	M	67 Inch(es)	145.3 lb(s)	22.75			N	0	N	0	5 mg	9	NULL	NULL	YES	NO	YES	Tape	1
		2011-06-20	3	LUMBAR FORAMINOTOMY	OR26	202	68 years,8 months,28 days	F	62 Inch(es)		0			Y	0.97 mg	N	0	5 mg	7	0.7	NULL	YES	NO	YES	Tegaderm	1
		2011-06-24	2	LUMBAR POSTERIOR DECOMPRESSION	OR27	157	53 years,9 months,26 days	F		200.42 lb(s)	0			N	0	N	0	35 mg	9	0.7	NULL	YES	YES	YES	Tape	1
		2011-06-25	2	LUMBAR POSTERIOR DECOMPRESSION	OR44	220	71 years,10 months,0 days	F	66 Inch(es)	140.29 lb(s)	22.64			Y	0.32 mg	Y	0.16 mg	0	10	0.7	NULL	YES	NO	YES	Tegaderm	1
		2011-06-29	2	LUMBAR POSTERIOR DISCECTOMY	OR27	311	53 years,0 months,27 days	M	70 Inch(es)	195.41 lb(s)	28.04			Y	3.76 mg	N	0	0	8	0.75	NULL	YES	NO	YES	Tape	1
		2011-07-11	2	LUMBAR POSTERIOR DECOMPRESSION	OR26	207	66 years,11 months,2 days	F	65 Inch(es)	145.3 lb(s)	24.18			Y	6.18 mg	Y	0.24 mg	10 mg	14	0.7	NULL	YES	YES	NO	Tegaderm	1
		2011-07-14	2	LUMBAR POSTERIOR DECOMPRESSION	OR25	175	58 years,7 months,3 days	F	62 Inch(es)	169.76 lb(s)	31.05			N	0	N	0	0	7	0.7	NULL	NO	YES	YES	Tegaderm	1
		2011-07-14	3	LUMBAR POSTERIOR DISCECTOMY	OR25	169	53 years,6 months,28 days	F	67.5 Inch(es)	314.66 lb(s)	48.55			Y	1.34 mg	N	0	10 mg	11	0.7	NULL	YES	YES	NO	Tegaderm	1
		2011-07-19	3	LUMBAR POSTERIOR DISCECTOMY	OR31	166	74 years,11 months,12 days	F	63 Inch(es)	230.48 lb(s)	40.82			N	0	N	0	15 mg	9	0.7	NULL	YES	NO	YES	Tegaderm	1
		2011-07-30	2	LUMBAR LAMINECTOMY FOR DISC	OR26	170	79 years,6 months,28 days	M	68 Inch(es)	175.37 lb(s)	26.66			Y	3.05 mg	N	0	25 mg	11	0.75	NULL	YES	NO	YES	Tegaderm	1
		2011-08-02		MICRODISCECTOMY	OR44	146	61 years,7 months,1 days	F	66 Inch(es)	200.42 lb(s)	32.35			N	0	Y	0.24 mg	25 mg	10	0.7	NULL	NO	NO	YES	Tegaderm	1
		2011-08-04	2	LUMBAR DECOMPRESSION, LAMINECTOMY	OR25	194	71 years,11 months,21 days	M	69 Inch(es)	195.41 lb(s)	28.85			Y	4.68 mg	N	0	0	11	0.75	NULL	YES	NO	YES	Tegaderm	1
		2011-08-05	2	LUMBAR POSTERIOR DECOMPRESSION	OR25	220	71 years,9 months,27 days	M		232.49 lb(s)	0			Y	3.97 mg	N	0	0	9	0.75	NULL	YES	YES	NO	Tegaderm	1
		2011-08-08	2	MICRODISCECTOMY	OR26	166	55 years,8 months,13 days	F		180.78 lb(s)	0			N	0	Y	0.08 mg	0	8	0.7	NULL	YES	NO	YES	Tegaderm	1
		2011-08-08	3	MICRODISCECTOMY	OR26	178	65 years,6 months,3 days	M	70 Inch(es)	260.15 lb(s)	37.32			Y	2.77 mg	Y	0.16 mg	0	9	0.75	NULL	YES	YES	YES	Tegaderm	1
		2011-08-22	2	LUMBAR POSTERIOR DECOMPRESSION	OR26	224	56 years,7 months,11 days	M	73 Inch(es)	260.55 lb(s)	34.37			Y	4.04 mg	Y	0.16 mg	10 mg	10	0.75	NULL	YES	YES	NO	NULL	1
		2011-08-22	3	LUMBAR POSTERIOR DECOMPRESSION	OR26	308	71 years,7 months,28 days	F	63 Inch(es)	164.34 lb(s)	29.11			Y	6.95 mg	N	0	0	12	0.7	NULL	YES	YES	NO	Tegaderm	1
		2011-08-25	3	LUMBAR FORAMINOTOMY	OR26	197	78 years,1 months,5 days	M	67 Inch(es)	163.34 lb(s)	25.58			Y	5.43 mg	Y	0.2 mg	0	9	0.75	NULL	YES	YES	NO	Tegaderm	1
		2011-09-01	2	LUMBAR POSTERIOR DECOMPRESSION	OR25	200	31 years,2 months,28 days	F			0			Y	2.56 mg	N	0	10 mg	11	0.7	NULL	YES	YES	NO	Tegaderm	NULL
		2011-09-02	3E	LUMBAR POSTERIOR DECOMPRESSION	OR27	246	59 years,1 months,27 days	M	72 Inch(es)	212.45 lb(s)	28.81			Y	2388.09 mg	N	0	20 mg	8	0.75	NULL	YES	NO	YES	Tape	1
		2011-09-12	2	MICRODISCECTOMY	OR 85 (LUNDER 4)	175	27 years,7 months,24 days	M	68 Inch(es)	150.32 lb(s)	22.85			N	0	N	0	0	7	0.75	NULL	YES	NO	YES	Tegaderm	1
		2011-09-13	3	LUMBAR POSTERIOR DECOMPRESSION	OR 85 (LUNDER 4)	230	60 years,5 months,12 days	M		324.68 lb(s)	0			Y	5.39 mg	N	0	10 mg	13	0.75	NULL	YES	NO	YES	Tegaderm	1
		2011-09-13	2	MICRODISCECTOMY	OR 85 (LUNDER 4)	130	44 years,6 months,9 days	M		255.54 lb(s)	0			N	0	N	0	20 mg	11	0.75	NULL	YES	NO	YES	Tegaderm	1
		2011-09-13	3	LUMBAR POSTERIOR DECOMPRESSION	OR 85 (LUNDER 4)	168	78 years,10 months,8 days	M	73 Inch(es)	225.47 lb(s)	29.74			Y	4.36 mg	N	0	0	9	0.75	NULL	YES	NO	YES	Tegaderm	1
		2011-09-20	3	LUMBAR LAMINECTOMY LESS THAN 3 LEVELS	OR 85 (LUNDER 4)	138	43 years,11 months,30 days	F	62 Inch(es)	91.19 lb(s)	16.68			Y	0.92 mg	N	0	10 mg	6	0.7	NULL	YES	NO	NO	Tegaderm	NULL
		2011-09-20	2	LUMBAR POSTERIOR DECOMPRESSION	OR 85 (LUNDER 4)	171	60 years,10 months,15 days	F	66 Inch(es)	220.46 lb(s)	35.58			Y	1087.11 mg	N	0	0	10	0.75	NULL	YES	NO	NO	Tegaderm	NULL
		2011-09-22	2	LUMBAR FORAMINOTOMY	OR 89 (LUNDER 4)	173	68 years,8 months,18 days	M	70 Inch(es)	193.41 lb(s)	27.75			Y	4.05 mg	N	0	15 mg	10	0.75	NULL	YES	YES	NO	Tape	1
		2011-09-26	2	LUMBAR POSTERIOR DECOMPRESSION	OR 85 (LUNDER 4)	181	55 years,2 months,28 days	F	70 Inch(es)	194.41 lb(s)	27.89			N	0	N	0	0	9	0.7	NULL	YES	YES	NO	Tegaderm	1
		2011-09-27	2	LUMBAR POSTERIOR DECOMPRESSION	OR 73 (LUNDER 3)	196	74 years,11 months,22 days	F	61 Inch(es)	117.25 lb(s)	22.15			Y	0.17 mg	N	0	20 mg	10	0.7	NULL	YES	NO	YES	Tegaderm	1
		2011-09-27		LUMBAR POSTERIOR DECOMPRESSION	OR 85 (LUNDER 4)	248	68 years,4 months,9 days	M	68 Inch(es)	226.47 lb(s)	34.43			Y	1.21 mg	N	0	40 mg	12	0.7	NULL	NO	NO	YES	Tegaderm	NULL
		2011-09-28	3	LUMBAR POSTERIOR DECOMPRESSION	OR 88 (LUNDER 4)	318	59 years,3 months,20 days	M	73 Inch(es)	271.17 lb(s)	35.77			N	0	N	0	0	7	0.75	NULL	YES	YES	NO	Tegaderm	1
		2011-10-17	3	LUMBAR LAMINECTOMY LESS THAN 3 LEVELS	OR 85 (LUNDER 4)	180	52 years,3 months,17 days	M	71 Inch(es)	234.49 lb(s)	32.7			N	0	Y	0.16 mg	0	8	0.75	NULL	YES	NO	YES	Tegaderm	NULL
		2011-10-22	3	LUMBAR POSTERIOR DECOMPRESSION	OR 90 (LUNDER 4)	165	67 years,0 months,26 days	F	63 Inch(es)	197.41 lb(s)	34.97			N	0	Y	0.08 mg	10 mg	10	0.7	NULL	YES	NO	YES	Tegaderm	NULL
		2011-10-24	2	LUMBAR POSTERIOR DECOMPRESSION	OR 85 (LUNDER 4)	177	65 years,10 months,12 days	M	68 Inch(es)	214.45 lb(s)	32.6			Y	169.83 mg	N	0	10 mg	10	0.75	NULL	YES	YES	NO	Tape	1
		2011-10-25	2	LUMBAR POSTERIOR DECOMPRESSION	OR 85 (LUNDER 4)	163	80 years,1 months,21 days	M	70 Inch(es)	204.43 lb(s)	29.33			N	0	Y	0.4 mg	10 mg	12	0.75	NULL	YES	NO	NO	Tegaderm	1
		2011-10-25	2	LUMBAR POSTERIOR DECOMPRESSION	OR 85 (LUNDER 4)	197	67 years,4 months,14 days	M			0			Y	74.62 mg	Y	0.08 mg	0	8	0.75	NULL	YES	NO	NO	NULL	NULL
		2011-10-27	3	LUMBAR FORAMINOTOMY	OR 88 (LUNDER 4)	191	55 years,7 months,13 days	F	57 Inch(es)	110.23 lb(s)	23.85			Y	4.82 mg	Y	0.08 mg	0	8	0.7	NULL	YES	NO	YES	Tegaderm	1
		2011-10-29	2	LUMBAR POSTERIOR DECOMPRESSION	OR 90 (LUNDER 4)	261	54 years,11 months,16 days	M	76 Inch(es)	240.5 lb(s)	29.27			Y	6.56 mg	N	0	0	9	0.75	NULL	YES	NO	NO	Tegaderm	1
		2011-10-31	3	LUMBAR POSTERIOR DECOMPRESSION	OR 85 (LUNDER 4)	227	68 years,2 months,1 days	M	70 Inch(es)	312.66 lb(s)	44.86			Y	2.51 mg	Y	0.32 mg	20 mg	10	0.75	NULL	YES	YES	NO	Tegaderm	1
		2011-11-03	2	MICRODISCECTOMY	OR 89 (LUNDER 4)	138	31 years,3 months,27 days	M	70 Inch(es)	160.34 lb(s)	23			N	0	N	0	0	8	0.75	NULL	YES	YES	NO	Tegaderm	1
		2011-11-08	2	LUMBAR POSTERIOR DECOMPRESSION	OR 89 (LUNDER 4)	174	55 years,1 months,15 days	M	69 Inch(es)	190.4 lb(s)	28.11			Y	3.17 mg	N	0	0	10	0.75	NULL	YES	NO	YES	Tegaderm	NULL
		2011-11-17	2	LUMBAR FORAMINOTOMY	OR 90 (LUNDER 4)	145	57 years,3 months,4 days	M		180.38 lb(s)	0			Y	1.76 mg	N	0	0	12	0.75	NULL	YES	YES	NO	Tegaderm	1
		2011-11-22	2	LUMBAR LAMINECTOMY LESS THAN 3 LEVELS	OR 89 (LUNDER 4)	164	72 years,5 months,5 days	M	60 Inch(es)	192.4 lb(s)	37.57			Y	634.7 mg	N	0	10 mg	11	0.75	NULL	YES	NO	YES	Tegaderm	1
		2011-11-29	2	LUMBAR POSTERIOR DECOMPRESSION	OR 89 (LUNDER 4)	146	76 years,9 months,26 days	F	62 Inch(es)	178.37 lb(s)	32.62			Y	0.37 mg	Y	0.12 mg	20 mg	11	0.7	NULL	YES	YES	NO	Tegaderm	1
		2011-12-02	1	MICRODISCECTOMY	OR 71 (LUNDER 3)	148	39 years,0 months,11 days	M	71 Inch(es)	220.46 lb(s)	30.74			Y	0.55 mg	Y	0.16 mg	0	12	0.75	NULL	YES	NO	YES	Tegaderm	1
		2011-12-02	2	MICRODISCECTOMY	OR 71 (LUNDER 3)	179	67 years,9 months,0 days	F	66 Inch(es)	162.34 lb(s)	26.2			N	0	Y	0.08 mg	30 mg	11	0.7	NULL	YES	NO	YES	Tegaderm	1
		2011-12-03	3	LUMBAR LAMINECTOMY LESS THAN 3 LEVELS	OR 88 (LUNDER 4)	168	48 years,3 months,2 days	M		165.35 lb(s)	0			N	0	N	0	0	11	0.75	NULL	YES	NO	NO	Tape	1
		2011-12-06	2	LUMBAR POSTERIOR DECOMPRESSION	OR 89 (LUNDER 4)	202	77 years,11 months,10 days	M	67 Inch(es)	158.33 lb(s)	24.8			Y	1.71 mg	N	0	20 mg	10	0.7	NULL	YES	YES	NO	Tegaderm	1
		2011-12-09	2	LUMBAR POSTERIOR DECOMPRESSION	OR 89 (LUNDER 4)	200	63 years,0 months,18 days	F	68 Inch(es)	204.43 lb(s)	31.08			Y	5.66 mg	Y	0.32 mg	50 mg	15	0.7	NULL	YES	NO	YES	Tape	1
		2011-12-13	2	LUMBAR POSTERIOR DECOMPRESSION	OR 72 (LUNDER 3)	210	68 years,2 months,3 days	F	60 Inch(es)	123.26 lb(s)	24.07			Y	1.66 mg	N	0	0	9	0.75	NULL	YES	YES	NO	Tegaderm	1
		2011-12-16	2	LUMBAR POSTERIOR DECOMPRESSION	OR 85 (LUNDER 4)	256	44 years,6 months,26 days	F	65 Inch(es)	125.26 lb(s)	20.84			N	0	N	0	5 mg	10	0.7	NULL	YES	NO	NO	Tegaderm	1
		2011-12-16	2	LUMBAR POSTERIOR DECOMPRESSION	OR 85 (LUNDER 4)	178	69 years,10 months,21 days	M	62 Inch(es)	195.41 lb(s)	35.74			Y	619.22 mg	Y	0.08 mg	5 mg	10	0.75	NULL	YES	NO	YES	Tegaderm	1
		2012-01-05	2	LUMBAR POSTERIOR DECOMPRESSION	OR38	229	90 years,11 months,17 days	F	56 Inch(es)	106.22 lb(s)	23.81			Y	3.21 mg	N	0	5 mg	7	0.7	NULL	YES	YES	NO	Tegaderm	1
		2012-01-13	2	LUMBAR FORAMINOTOMY	OR 73 (LUNDER 3)	164	69 years,9 months,29 days	M	72 Inch(es)	180.38 lb(s)	24.46			Y	1.44 mg	N	0	0	8	0.75	NULL	YES	YES	NO	Tegaderm	NULL
		2012-01-24	3	LUMBAR POSTERIOR DECOMPRESSION	OR 89 (LUNDER 4)	206	83 years,11 months,27 days	M	70 Inch(es)	220.46 lb(s)	31.63			Y	0.28 mg	N	0	0	11	0.75	NULL	YES	YES	NO	Tegaderm	1
		2012-01-28	2	LUMBAR POSTERIOR DECOMPRESSION	OR 91 (LUNDER 4)	157	75 years,3 months,23 days	F	61 Inch(es)	106.22 lb(s)	20.07			Y	0.53 mg	N	0	0	12	0.7	NULL	YES	YES	NO	Tegaderm	1
		2012-02-03	2	LUMBAR POSTERIOR DECOMPRESSION	OR 62 (LUNDER 3)	197	81 years,9 months,14 days	M	63 Inch(es)	156.33 lb(s)	27.69			Y	5 mg	N	0	10 mg	7	0.75	NULL	YES	NO	YES	Tegaderm	1
		2012-02-04	2	LUMBAR FORAMINOTOMY	OR 88 (LUNDER 4)	204	80 years,1 months,2 days	M	68 Inch(es)	176.37 lb(s)	26.81			Y	9.94 mg	N	0	5 mg	9	7.5	NULL	YES	YES	NO	Tape	1
		2012-02-07	2	LUMBAR POSTERIOR DECOMPRESSION	OR 89 (LUNDER 4)	190	68 years,11 months,21 days	F	65 Inch(es)	145.3 lb(s)	24.18	Bupivacaine 0.5%	9 ml	N	0	N	0	20 mg	9	0.7	NULL	YES	YES	NO	Tegaderm	1
		2012-02-17	2	LUMBAR POSTERIOR DECOMPRESSION	OR 89 (LUNDER 4)	152	61 years,0 months,2 days	M	70 Inch(es)	190.4 lb(s)	27.32			N	0	Y	0.2 mg	0	7	0.75	NULL	YES	YES	NO	Tegaderm	1
		2012-02-24	2	LUMBAR POSTERIOR DECOMPRESSION	OR 90 (LUNDER 4)	216	64 years,3 months,22 days	M	73 Inch(es)	270.57 lb(s)	35.69			N	0	Y	0.16 mg	0	9	0.75	NULL	YES	NO	YES	Tegaderm	1
		2012-02-28	2	LUMBAR POSTERIOR DECOMPRESSION	OR 69 (LUNDER 3)	188	78 years,10 months,9 days	F	60 Inch(es)	134.28 lb(s)	26.22			Y	2.75 mg	N	0	40 mg	8	0.7	NULL	YES	YES	NO	Tegaderm	1
		2012-03-01	2	LUMBAR POSTERIOR DECOMPRESSION	OR 89 (LUNDER 4)	150	64 years,3 months,13 days	M		210.44 lb(s)	0			Y	6.84 mg	Y	0.16 mg	20 mg	12	0.75	NULL	YES	YES	NO	Tegaderm	1
		2012-03-01	2	LUMBAR FORAMINOTOMY	OR 88 (LUNDER 4)	143	68 years,10 months,1 days	F	67 Inch(es)	191.8 lb(s)	30.04			Y	2.99 mg	N	0	0	5	0.7	NULL	YES	NO	YES	Tegaderm	1
		2012-03-01	2	MICRODISCECTOMY LUMBAR	OR 89 (LUNDER 4)	99	35 years,9 months,25 days	F		189.4 lb(s)	0			Y	0.58 mg	N	0	0	10	0.7	NULL	YES	YES	NO	Tegaderm	1
		2012-03-02	3	LUMBAR POSTERIOR DECOMPRESSION	OR 88 (LUNDER 4)	188	69 years,0 months,29 days	M	72 Inch(es)	213.45 lb(s)	28.95			Y	1.33 mg	Y	0.16 mg	15 mg	11	0.7	NULL	YES	YES	NO	Tape	1
		2012-03-13	2	MICRODISCECTOMY	OR 89 (LUNDER 4)	179	42 years,3 months,17 days	M	67 Inch(es)	200.62 lb(s)	31.42	Bupivacaine 0.5%	20 ml	Y	3.19 mg	N	0	0	12	0.75	NULL	YES	YES	NO	Tegaderm	1
		2012-03-16	3	MICRODISCECTOMY LUMBAR	OR 67 (LUNDER 3)	174	78 years,7 months,27 days	M	67 Inch(es)	158.33 lb(s)	24.8			Y	5.54 mg	N	0	0	7	0.75	NULL	YES	NO	YES	Tegaderm	NULL
		2012-03-20	2	LUMBAR POSTERIOR DECOMPRESSION	OR 85 (LUNDER 4)	144	70 years,5 months,19 days	F	65 Inch(es)	158.33 lb(s)	26.34			Y	0.32 mg	Y	0.08 mg	0	9	0.7	NULL	YES	YES	NO	Tegaderm	1
		2012-03-23	3	LUMBAR POSTERIOR DECOMPRESSION	OR 73 (LUNDER 3)	190	69 years,3 months,19 days	M	70 Inch(es)	200.62 lb(s)	28.78			Y	14.94 mg	Y	0.24 mg	0	11	0.75	NULL	YES	NO	YES	Tegaderm	1
		2012-03-23	2	LUMBAR POSTERIOR DECOMPRESSION	OR 73 (LUNDER 3)	262	70 years,10 months,19 days	M	75 Inch(es)	240.5 lb(s)	30.06			Y	1.31 mg	N	0	20 mg	12	0.75	NULL	YES	NO	YES	Tegaderm	1
		2012-03-27	3	LUMBAR POSTERIOR DECOMPRESSION	OR 89 (LUNDER 4)	213	56 years,7 months,18 days	M	73 Inch(es)	201.42 lb(s)	26.57			Y	13.43 mg	Y	0.08 mg	20 mg	12	0.75	NULL	YES	YES	YES	Tegaderm	NULL
		2012-03-30	2	LUMBAR POSTERIOR DECOMPRESSION	OR 89 (LUNDER 4)	206	65 years,0 months,21 days	M	71 Inch(es)	225.47 lb(s)	31.44			Y	5 mg	N	0	0	8	0.75	NULL	YES	YES	NO	Tegaderm	NULL
		2012-04-10	2	LUMBAR POSTERIOR DECOMPRESSION	OR 89 (LUNDER 4)	186	49 years,1 months,2 days	M		248.52 lb(s)	0			Y	462.02 mg	N	0	0	11	0.75	NULL	YES	YES	NO	Tegaderm	1
		2012-04-17	2	LUMBAR POSTERIOR DECOMPRESSION	OR 89 (LUNDER 4)	149	83 years,5 months,25 days	M	66 Inch(es)	153.32 lb(s)	24.74			Y	3.68 mg	N	0	0	9	0.75	NULL	YES	YES	YES	Tegaderm	1
		2012-04-17	3	LUMBAR POSTERIOR DECOMPRESSION	OR 89 (LUNDER 4)	147	58 years,11 months,28 days	F	69 Inch(es)	178.37 lb(s)	26.34			Y	1.31 mg	N	0	10 mg	9	0.7	NULL	YES	NO	YES	Tegaderm	1
		2012-04-20	2	LUMBAR POSTERIOR DECOMPRESSION	OR 89 (LUNDER 4)	186	71 years,0 months,19 days	M	73 Inch(es)	197.41 lb(s)	26.04			N	0	N	0	20 mg	10	0.8	NULL	YES	NO	YES	Tegaderm	1
		2012-04-22	2	LUMBAR POSTERIOR DECOMPRESSION	OR 72 (LUNDER 3)	137	50 years,3 months,1 days	M	69 Inch(es)	220.46 lb(s)	32.55			N	0	Y	0.08 mg	0	11	7.5	NULL	YES	NO	YES	Tegaderm	1
		2012-04-24	2	LUMBAR POSTERIOR DECOMPRESSION	OR 89 (LUNDER 4)	141	56 years,4 months,18 days	M	68 Inch(es)	198.42 lb(s)	30.17			Y	0.71 mg	Y	0.04 mg	20 mg	9	0.75	NULL	NO	YES	NO	Tegaderm	NULL
		2012-04-24	3	LUMBAR POSTERIOR DECOMPRESSION	OR 89 (LUNDER 4)	185	72 years,2 months,0 days	M	69 Inch(es)	225.47 lb(s)	33.29			Y	55.62 mg	N	0	40 mg	11	0.75	NULL	NO	YES	NO	Tegaderm	1
		2012-04-24	2	LUMBAR POSTERIOR DECOMPRESSION	OR 89 (LUNDER 4)	187	59 years,9 months,23 days	F	64 Inch(es)	155.33 lb(s)	26.66			Y	0.17 mg	N	0	20 mg	15	0.7	NULL	YES	YES	NO	Tegaderm	1
		2012-04-26	3	LUMBAR POSTERIOR DECOMPRESSION	OR 89 (LUNDER 4)	159	72 years,3 months,12 days	M	70 Inch(es)	200.62 lb(s)	28.78			Y	8.42 mg	Y	0.16 mg	20 mg	10	0.7	NULL	YES	NO	YES	Tegaderm	1
		2012-04-26	2	LUMBAR POSTERIOR DECOMPRESSION	OR 89 (LUNDER 4)	171	70 years,8 months,21 days	M	68 Inch(es)	157.33 lb(s)	23.92			Y	1.12 mg	Y	0.08 mg	10 mg	12	0.75	NULL	YES	NO	YES	NULL	NULL
		2012-05-01	2	LUMBAR POSTERIOR DECOMPRESSION	OR 85 (LUNDER 4)	252	43 years,5 months,18 days	M	66 Inch(es)	140.29 lb(s)	22.64			Y	6.06 mg	Y	0.2 mg	10 mg	13	0.75	NULL	YES	YES	NO	Tegaderm	1
		2012-05-03	2	LUMBAR POSTERIOR DECOMPRESSION	OR 88 (LUNDER 4)	159	59 years,8 months,17 days	F	63 Inch(es)	112.24 lb(s)	19.88			Y	1.42 mg	N	0	40 mg	14	0.7	NULL	YES	YES	NO	Tegaderm	1
		2012-05-03	3	LUMBAR POSTERIOR DECOMPRESSION	OR 88 (LUNDER 4)	167	71 years,7 months,8 days	M		211.44 lb(s)	0			N	0	N	0	20 mg	10	0.75	NULL	YES	YES	NO	Tegaderm	1
		2012-05-15	3	LUMBAR FORAMINOTOMY	OR 89 (LUNDER 4)	228	59 years,4 months,5 days	M	77 Inch(es)	290.61 lb(s)	34.46			Y	8.84 mg	N	0	80 mg	9	0.75	NULL	YES	YES	NO	Tegaderm	NULL
		2012-05-15	2	LUMBAR FORAMINOTOMY	OR 89 (LUNDER 4)	168	64 years,1 months,22 days	F	65 Inch(es)	170.36 lb(s)	28.35			Y	1.43 mg	Y	0.24 mg	0	11	0.7	NULL	YES	YES	NO	Tegaderm	1
		2012-05-18	2	MICRODISCECTOMY LUMBAR	OR 89 (LUNDER 4)	151	75 years,5 months,25 days	F	69 Inch(es)	195.41 lb(s)	28.85			Y	1.7 mg	Y	0.08 mg	15 mg	9	0.7	NULL	YES	NO	YES	Tegaderm	1
		2012-05-22	2	LUMBAR POSTERIOR DECOMPRESSION	OR 89 (LUNDER 4)	171	55 years,2 months,27 days	F	63 Inch(es)	124.26 lb(s)	22.01			Y	1.88 mg	N	0	30 mg	11	0.7	NULL	YES	NO	YES	Tegaderm	1
		2012-05-24	2	LUMBAR FORAMINOTOMY	OR 73 (LUNDER 3)	113	64 years,5 months,3 days	F	71 Inch(es)	250.53 lb(s)	34.94			Y	2.01 mg	Y	0.08 mg	0	5	0.7	NULL	YES	NO	YES	Tegaderm	1
		2012-05-25	2	LUMBAR POSTERIOR DECOMPRESSION	OR 89 (LUNDER 4)	179	64 years,6 months,12 days	M	68 Inch(es)	221.46 lb(s)	33.67			N	0	Y	0.08 mg	20 mg	11	0.75	NULL	YES	YES	NO	Tegaderm	1
		2012-06-05	2	LUMBAR FORAMINOTOMY	OR 89 (LUNDER 4)	164	68 years,6 months,26 days	F		245.51 lb(s)	0			Y	1.38 mg	Y	0.08 mg	5 mg	13	0.7	NULL	YES	YES	NO	Tegaderm	1
		2012-06-07	3	LUMBAR POSTERIOR DECOMPRESSION	OR 88 (LUNDER 4)	353	69 years,0 months,29 days	M	68 Inch(es)	331.7 lb(s)	50.43			Y	224.73 mg	N	0	20 mg	11	0.75	NULL	YES	NO	YES	Tegaderm	1
		2012-06-12	2	LUMBAR POSTERIOR DECOMPRESSION	OR 89 (LUNDER 4)	185	75 years,10 months,22 days	F			0			N	0	Y	0.08 mg	10 mg	11	0.7	NULL	YES	YES	NO	Tape	NULL
		2012-06-15	2	LUMBAR POSTERIOR DECOMPRESSION	OR 89 (LUNDER 4)	243	77 years,11 months,28 days	M	70 Inch(es)	190.4 lb(s)	27.32			Y	7.84 mg	N	0	10 mg	12	0.75	NULL	YES	NO	YES	Tegaderm	1
		2012-06-19	2	LUMBAR POSTERIOR DECOMPRESSION	OR 89 (LUNDER 4)	123	75 years,2 months,3 days	M	70 Inch(es)	190.4 lb(s)	27.32			Y	1.72 mg	Y	0.24 mg	0	10	0.75	NULL	YES	NO	YES	Tegaderm	1
		2012-06-21	2	MICRODISCECTOMY LUMBAR	OR 89 (LUNDER 4)	128	27 years,5 months,25 days	M	67 Inch(es)	140.29 lb(s)	21.97			Y	1.62 mg	Y	0.4 mg	0	8	0.7	NULL	YES	NO	YES	Tegaderm	1
		2012-06-21	2	LUMBAR POSTERIOR DECOMPRESSION	OR 89 (LUNDER 4)	224	58 years,10 months,13 days	F	64 Inch(es)	154.32 lb(s)	26.49			Y	9.31 mg	N	0	0	10	0.7	NULL	YES	NO	YES	Tegaderm	1
		2012-06-23	3	LUMBAR POSTERIOR DISCECTOMY	OR 89 (LUNDER 4)	208	62 years,3 months,1 days	F	61 Inch(es)	144.3 lb(s)	27.26			N	0	N	0	10 mg	9	0.7	NULL	YES	NO	YES	Tape	NULL
		2012-06-29	2	LUMBAR FORAMINOTOMY	OR 88 (LUNDER 4)	183	46 years,2 months,9 days	M	74 Inch(es)	220.46 lb(s)	28.3			N	0	N	0	0	11	0.7	NULL	YES	YES	NO	Tegaderm	1
		2012-07-03	2	LUMBAR POSTERIOR DISCECTOMY	OR 73 (LUNDER 3)	160	50 years,6 months,6 days	F	67 Inch(es)	221.46 lb(s)	34.68			N	0	Y	0.24 mg	15 mg	10	0.75	NULL	YES	YES	NO	Tegaderm	NULL
		2012-07-03	2	MICRODISCECTOMY LUMBAR	OR 73 (LUNDER 3)	171	48 years,9 months,29 days	M	74 Inch(es)	211.64 lb(s)	27.17			N	0	N	0	0	10	0.75	NULL	YES	YES	NO	Tape	1
		2012-07-05	3	MICRODISCECTOMY LUMBAR	OR 89 (LUNDER 4)	130	37 years,1 months,6 days	F	64 Inch(es)	120.25 lb(s)	20.64			Y	5.7 mg	N	0	0	11	0.7	NULL	YES	NO	YES	Tegaderm	1
		2012-07-10	2	LUMBAR FORAMINOTOMY	OR 89 (LUNDER 4)	143	60 years,5 months,26 days	F			0			N	0	N	0	0	8	0.7	NULL	YES	YES	NO	Tegaderm	1
		2012-07-12	2	LUMBAR POSTERIOR DECOMPRESSION	OR 88 (LUNDER 4)	152	35 years,10 months,0 days	F	63 Inch(es)	112.44 lb(s)	19.92			N	0	N	0	25 mg	7	0.7	NULL	NO	NO	YES	Tegaderm	1
		2012-08-02	3	LUMBAR POSTERIOR DISCECTOMY	OR 72 (LUNDER 3)	204	60 years,8 months,12 days	M	72 Inch(es)	184.39 lb(s)	25.01			Y	0.65 mg	N	0	0	10	0.75	NULL	YES	NO	YES	Tegaderm	1
		2012-08-09	3	LUMBAR POSTERIOR DECOMPRESSION	OR 90 (LUNDER 4)	161	72 years,2 months,11 days	F	60 Inch(es)	168.35 lb(s)	32.88			Y	3.03 mg	Y	0.16 mg	0	10	0.7	NULL	YES	YES	NO	NULL	NULL
		2012-08-21	2	LUMBAR LAMINECTOMY LESS THAN 3 LEVELS	OR 89 (LUNDER 4)	157	75 years,0 months,2 days	M	71 Inch(es)	188.39 lb(s)	26.27			N	0	N	0	0	9	0.75	NULL	YES	NO	YES	Tegaderm	1
		2012-08-23	2	LUMBAR POSTERIOR DECOMPRESSION	OR 90 (LUNDER 4)	167	71 years,7 months,10 days	M	70 Inch(es)	222.47 lb(s)	31.92			Y	0.98 mg	N	0	50 mg	10	0.7	NULL	YES	NO	YES	Tape	1
		2012-08-23	3	LUMBAR POSTERIOR DECOMPRESSION	OR 90 (LUNDER 4)	175	74 years,10 months,14 days	M			0			N	0	Y	0.4 mg	10 mg	9	0.7	NULL	YES	NO	YES	Tape	1
		2012-08-31	2	LUMBAR POSTERIOR DECOMPRESSION	OR 89 (LUNDER 4)	207	72 years,5 months,25 days	M	75 Inch(es)	212.44 lb(s)	26.55			Y	8.21 mg	Y	0.16 mg	30 mg	8	0.75	NULL	YES	YES	NO	Tegaderm	1
		2012-09-04	2	MICRODISCECTOMY LUMBAR	OR 69 (LUNDER 3)	156	68 years,6 months,5 days	F	67 Inch(es)	174.36 lb(s)	27.31			N	0	N	0	0	9	0.7	NULL	YES	YES	NO	Tegaderm	1
		2012-09-07	2	LUMBAR POSTERIOR DECOMPRESSION	OR 66 (LUNDER 3)	227	56 years,0 months,13 days	M	74 Inch(es)	233.49 lb(s)	29.98			Y	3.13 mg	Y	0.16 mg	0	11	0.75	NULL	YES	YES	NO	Tegaderm	1
		2012-09-18	2	LUMBAR POSTERIOR DECOMPRESSION	OR 89 (LUNDER 4)	226	57 years,10 months,12 days	M	73 Inch(es)	265.55 lb(s)	35.03			Y	11.12 mg	Y	0.32 mg	5 mg	11	0.75	NULL	YES	YES	NO	Tegaderm	1
		2012-09-25	2	LUMBAR POSTERIOR DECOMPRESSION	OR 69 (LUNDER 3)	152	50 years,11 months,16 days	M	74 Inch(es)	200.42 lb(s)	25.73			N	0	N	0	0	7	NULL	NULL	YES	NO	YES	Tape	1
		2012-09-27	3	LUMBAR FORAMINOTOMY	OR 72 (LUNDER 3)	174	78 years,9 months,24 days	M	68 Inch(es)	198.42 lb(s)	30.17	Bupivacaine 0.5%	10 ml	Y	3.85 mg	Y	0.08 mg	0	14	0.75	NULL	YES	NO	YES	Tegaderm	1
		2012-09-27	2	LUMBAR DECOMPRESSION, LAMINECTOMY	OR 72 (LUNDER 3)	230	49 years,2 months,9 days	M	70 Inch(es)	157.32 lb(s)	22.57	Bupivacaine 0.5%	10 ml	Y	2.4 mg	Y	0.08 mg	15 mg	11	0.75	NULL	YES	NO	YES	Tegaderm	1
		2012-10-10	2	MICRODISCECTOMY LUMBAR	OR 88 (LUNDER 4)	183	60 years,3 months,10 days	F		162.35 lb(s)	0			Y	83.5 mg	Y	0.08 mg	15 mg	13	0.7	NULL	YES	YES	NO	Tegaderm	1
		2012-10-11	2	MICRODISCECTOMY LUMBAR	OR 91 (LUNDER 4)	159	36 years,10 months,3 days	F		2.2 lb(s)	0			N	0	N	0	10 mg	10	0.7	NULL	YES	YES	NO	Tegaderm	1
		2012-10-18	3	LUMBAR POSTERIOR DECOMPRESSION	OR 90 (LUNDER 4)	212	78 years,10 months,22 days	M	75 Inch(es)	208.45 lb(s)	26.05			Y	2.92 mg	Y	0.08 mg	5 mg	11	0.75	NULL	YES	YES	NO	Tegaderm	1
		2012-10-23	2	LUMBAR POSTERIOR DECOMPRESSION	OR 89 (LUNDER 4)	205	83 years,4 months,22 days	F		120.26 lb(s)	0			Y	0.59 mg	Y	0.16 mg	0	9	0.7	NULL	YES	YES	NO	Tegaderm	1
		2012-10-30	2	LUMBAR POSTERIOR DECOMPRESSION	OR 89 (LUNDER 4)	123	56 years,2 months,4 days	M			0			N	0	Y	0.04 mg	0	9	0.75	NULL	YES	YES	NO	Tegaderm	1
		2012-11-01	2	LUMBAR POSTERIOR DECOMPRESSION	OR 73 (LUNDER 3)	161	66 years,2 months,27 days	M	74 Inch(es)	258.54 lb(s)	33.19			Y	3.34 mg	Y	0.16 mg	10 mg	12	0.75	NULL	YES	YES	NO	Tegaderm	1
		2012-11-06	2	LUMBAR FORAMINOTOMY	OR 89 (LUNDER 4)	174	60 years,11 months,17 days	M	73 Inch(es)	279.99 lb(s)	36.94			N	0	Y	0.08 mg	0	11	0.75	NULL	YES	NO	YES	Tegaderm	1
		2012-11-06	2	LUMBAR FORAMINOTOMY	OR 89 (LUNDER 4)	208	66 years,7 months,29 days	M	71 Inch(es)	180.38 lb(s)	25.16			Y	3.59 mg	Y	0.16 mg	0	8	0.75	NULL	YES	NO	YES	Tegaderm	1
		2012-11-30	3	MICRODISCECTOMY LUMBAR	OR 73 (LUNDER 3)	174	77 years,9 months,28 days	F	62 Inch(es)	178.57 lb(s)	32.66			Y	0.99 mg	N	0	20 mg	10	0.7	NULL	YES	NO	YES	NULL	1
		2012-12-04	3	MICRODISCECTOMY LUMBAR	OR 89 (LUNDER 4)	190	65 years,1 months,0 days	M	73 Inch(es)	273.57 lb(s)	36.09			N	0	Y	0.24 mg	0	11	0.75	NULL	YES	NO	YES	NULL	1
		2012-12-13	2	LUMBAR POSTERIOR DECOMPRESSION	OR 90 (LUNDER 4)	176	79 years,2 months,15 days	M	63.5 Inch(es)	139.29 lb(s)	24.28			Y	0.6 mg	N	0	25 mg	10	7.5	NULL	YES	YES	YES	Tegaderm	1
		2012-12-15	2	LUMBAR FORAMINOTOMY	OR 90 (LUNDER 4)	171	71 years,5 months,11 days	F	63 Inch(es)	128.26 lb(s)	22.72			N	0	Y	0.04 mg	0	6	0.7	NULL	YES	NO	YES	Tape	1
		2012-12-15	3	LUMBAR DECOMPRESSION, LAMINECTOMY	OR 90 (LUNDER 4)	162	47 years,0 months,30 days	F	66 Inch(es)	218.46 lb(s)	35.26			N	0	Y	0.48 mg	0	6	0.7	NULL	YES	YES	YES	Tegaderm	1
		2013-01-03	3	LUMBAR POSTERIOR DECOMPRESSION	OR 89 (LUNDER 4)	184	72 years,10 months,14 days	M	70 Inch(es)	219.47 lb(s)	31.49			Y	3.06 mg	N	0	30 mg	8	0.75	NULL	YES	YES	NO	Tegaderm	1
		2013-01-10	3	LUMBAR POSTERIOR DECOMPRESSION	OR 85 (LUNDER 4)	148	70 years,2 months,11 days	M	66 Inch(es)	156.33 lb(s)	25.23			Y	252.7 mg	Y	0.32 mg	0	12	0.75	NULL	YES	YES	NO	Tape	1
		2013-01-10	2	MICRODISCECTOMY LUMBAR	OR 85 (LUNDER 4)	160	44 years,1 months,27 days	M	66 Inch(es)	133.27 lb(s)	21.51			N	0	Y	0.04 mg	0	10	0.7	NULL	YES	YES	NO	Tape	0
		2013-01-29	2	LUMBAR POSTERIOR DECOMPRESSION	OR 89 (LUNDER 4)	288	58 years,6 months,12 days	M	72 Inch(es)	210.43 lb(s)	28.54			Y	1.65 mg	Y	0.08 mg	0	7	0.75	NULL	YES	YES	YES	Tape	NULL
		2013-01-31	2	LUMBAR POSTERIOR DECOMPRESSION	OR 85 (LUNDER 4)	156	62 years,0 months,29 days	F	60 Inch(es)	121.25 lb(s)	23.68			Y	2.94 mg	Y	0.08 mg	0	10	0.7	NULL	YES	NO	YES	Tegaderm	1
		2013-02-01	1	MICRODISCECTOMY LUMBAR	OR 89 (LUNDER 4)	163	32 years,10 months,18 days	M		158.73 lb(s)	0			N	0	N	0	0	8	0.75	NULL	YES	YES	NO	Tegaderm	1
		2013-02-08	2	MICRODISCECTOMY LUMBAR	OR 89 (LUNDER 4)	126	38 years,5 months,26 days	M	73 Inch(es)	190.39 lb(s)	25.12			N	0	Y	0.08 mg	0	11	0.7	NULL	YES	NO	YES	Tegaderm	1
		2013-02-14	2	LUMBAR POSTERIOR DECOMPRESSION	OR 91 (LUNDER 4)	149	56 years,10 months,16 days	M		200.42 lb(s)	0			Y	2.71 mg	Y	0.08 mg	10 mg	13	0.75	NULL	YES	YES	NO	Tegaderm	1
		2013-02-14	2	LUMBAR POSTERIOR DECOMPRESSION	OR 91 (LUNDER 4)	200	44 years,4 months,27 days	M		180.38 lb(s)	0			Y	3.92 mg	Y	0.08 mg	5 mg	11	0.75	NULL	YES	YES	NO	NULL	1
		2013-02-26	2	LUMBAR POSTERIOR DECOMPRESSION	OR 89 (LUNDER 4)	187	67 years,0 months,7 days	M		216.05 lb(s)	0			N	0	N	0	30 mg	13	NULL	NULL	YES	YES	NO	Tegaderm	1
		2013-03-19	2	LUMBAR POSTERIOR DECOMPRESSION	OR 89 (LUNDER 4)	172	80 years,7 months,15 days	M		160.34 lb(s)	0			N	0	N	0	0	8	0.75	NULL	YES	YES	NO	Tegaderm	1
		2013-03-28	3	LUMBAR POSTERIOR DECOMPRESSION	OR 89 (LUNDER 4)	194	79 years,10 months,23 days	M	72 Inch(es)	260.15 lb(s)	35.28			Y	4.34 mg	Y	0.12 mg	5 mg	10	0.75	NULL	YES	YES	YES	Tegaderm	1
		2013-03-29	3	LUMBAR POSTERIOR DECOMPRESSION	OR 89 (LUNDER 4)	241	73 years,2 months,19 days	F	58 Inch(es)	155.32 lb(s)	32.46			Y	255.54 mg	Y	0.16 mg	10 mg	10	0.65	NULL	YES	NO	YES	Tegaderm	1
		2013-03-29	2	LUMBAR POSTERIOR DECOMPRESSION	OR 89 (LUNDER 4)	184	59 years,9 months,1 days	F		130.27 lb(s)	0			Y	2.1 mg	Y	0.24 mg	5 mg	12	0.7	NULL	YES	NO	YES	Tegaderm	1
		2013-04-02	2	LUMBAR POSTERIOR DECOMPRESSION	OR 86 (LUNDER 4)	270	74 years,6 months,23 days	M	69 Inch(es)	171.26 lb(s)	25.29			Y	7.38 mg	Y	0.32 mg	25 mg	12	0.75	NULL	YES	YES	NO	Tegaderm	1
		2013-04-05	3	LUMBAR POSTERIOR DECOMPRESSION	OR 89 (LUNDER 4)	154	66 years,5 months,3 days	F	62 Inch(es)	105.23 lb(s)	19.24			Y	457.72 mg	Y	0.4 mg	0	9	0.7	NULL	YES	YES	NO	Tegaderm	NULL
		2013-04-07	3	MICRODISCECTOMY	OR 71 (LUNDER 3)	127	80 years,8 months,3 days	M	67 Inch(es)	150.31 lb(s)	23.54			N	0	Y	0.16 mg	0	9	0.75	NULL	YES	YES	NO	Tegaderm	1
		2013-04-09	2	LUMBAR POSTERIOR DECOMPRESSION	OR 89 (LUNDER 4)	152	65 years,3 months,4 days	F	63 Inch(es)	141.29 lb(s)	25.03			Y	1.49 mg	N	0	40 mg	11	0.7	NULL	NO	NO	YES	Tegaderm	1
		2013-04-09	2	LUMBAR POSTERIOR DECOMPRESSION	OR 89 (LUNDER 4)	135	65 years,2 months,10 days	F	66 Inch(es)	148.3 lb(s)	23.93			Y	5.14 mg	N	0	5 mg	10	0.7	NULL	NO	NO	YES	Tegaderm	1
		2013-04-11	3	LUMBAR POSTERIOR DECOMPRESSION	OR 89 (LUNDER 4)	253	74 years,4 months,8 days	M	72 Inch(es)	262.55 lb(s)	35.6			Y	9.96 mg	Y	0.24 mg	0	10	0.75	NULL	YES	YES	NO	Tegaderm	1
		2013-04-12	2	LUMBAR POSTERIOR DECOMPRESSION	OR 88 (LUNDER 4)	244	67 years,11 months,26 days	F	67.5 Inch(es)	213.45 lb(s)	32.93	Lidocaine 4%	4 ml	N	0	N	0	10 mg	11	0.7	NULL	YES	YES	NO	Tape	1
		2013-04-23	3	LUMBAR POSTERIOR DECOMPRESSION	OR 89 (LUNDER 4)	156	63 years,6 months,6 days	M		220.46 lb(s)	0			Y	3.6 mg	N	0	0	10	0.75	NULL	YES	NO	YES	Tegaderm	1
		2013-05-03	2	LUMBAR POSTERIOR DECOMPRESSION	OR 89 (LUNDER 4)	266	55 years,3 months,21 days	M	70 Inch(es)	275.58 lb(s)	39.54			Y	3.27 mg	Y	0.08 mg	25 mg	11	0.8	NULL	YES	YES	YES	Tegaderm	1
		2013-05-03	2	MICRODISCECTOMY LUMBAR	OR 89 (LUNDER 4)	188	35 years,3 months,7 days	M	69 Inch(es)	208.45 lb(s)	30.78			N	0	N	0	0	9	NULL	NULL	YES	YES	YES	Tegaderm	1
		2013-05-10	2	LUMBAR POSTERIOR DECOMPRESSION	OR 91 (LUNDER 4)	263	78 years,5 months,11 days	M	67 Inch(es)	171.37 lb(s)	26.84			Y	3.43 mg	Y	0.8 mg	0	8	8	NULL	YES	YES	NO	Tegaderm	1
		2013-05-21	1	LUMBAR FORAMINOTOMY	OR 89 (LUNDER 4)	188	63 years,2 months,6 days	M	67 Inch(es)	168.34 lb(s)	26.36			Y	3.93 mg	Y	0.2 mg	10 mg	13	0.75	NULL	YES	YES	NO	Tegaderm	1
		2013-05-21	2	LUMBAR POSTERIOR DECOMPRESSION	OR 89 (LUNDER 4)	250	58 years,9 months,12 days	M	70 Inch(es)	180.38 lb(s)	25.88			Y	6.16 mg	Y	0.32 mg	10 mg	14	0.75	NULL	YES	YES	YES	Tegaderm	1
		2013-05-23	2	MICRODISCECTOMY LUMBAR	OR 73 (LUNDER 3)	228	55 years,6 months,10 days	F		200.42 lb(s)	0			Y	3.05 mg	Y	0.04 mg	0	10	0.7	NULL	YES	YES	NO	Tegaderm	1
		2013-06-06	2	MICRODISCECTOMY LUMBAR	OR 88 (LUNDER 4)	167	65 years,3 months,8 days	F	64 Inch(es)	155.32 lb(s)	26.66			Y	6.44 mg	N	0	10 mg	10	0.7	NULL	NO	NO	YES	Tegaderm	1
		2013-06-08	3	MICRODISCECTOMY LUMBAR	OR 90 (LUNDER 4)	203	73 years,7 months,30 days	M			0			Y	3.64 mg	N	0	0	9	0.75	NULL	YES	YES	YES	Tegaderm	1
		2013-06-21	3	LUMBAR POSTERIOR DECOMPRESSION	OR 69 (LUNDER 3)	191	62 years,2 months,20 days	M	69 Inch(es)	324.08 lb(s)	47.85			Y	2.12 mg	N	0	20 mg	10	0.8	NULL	YES	YES	NO	Tegaderm	1
		2013-06-25	2	LUMBAR POSTERIOR DECOMPRESSION	OR 89 (LUNDER 4)	261	47 years,3 months,12 days	M	71 Inch(es)	115.24 lb(s)	16.07			Y	14.32 mg	N	0	15 mg	10	NULL	NULL	YES	YES	NO	Tape	1
		2013-07-02	2	LUMBAR POSTERIOR DECOMPRESSION	OR 89 (LUNDER 4)	183	73 years,4 months,7 days	F	62 Inch(es)	178.38 lb(s)	32.62			Y	2.81 mg	Y	0.08 mg	15 mg	13	0.7	NULL	YES	YES	NO	Tegaderm	1
		2013-07-05	2	LUMBAR POSTERIOR DECOMPRESSION	OR 89 (LUNDER 4)	214	47 years,4 months,2 days	F	71 Inch(es)	285.61 lb(s)	39.83			N	0	Y	0.04 mg	0	12	0.75	NULL	YES	YES	NO	Tegaderm	1
		2013-07-09	2	LUMBAR FORAMINOTOMY	OR 68 (LUNDER 3)	216	65 years,7 months,26 days	M	68 Inch(es)	229.3 lb(s)	34.86			Y	3.42 mg	N	0	20 mg	12	7	NULL	YES	YES	YES	Tape	1
		2013-07-11	2	LUMBAR POSTERIOR DECOMPRESSION	OR 73 (LUNDER 3)	159	64 years,6 months,18 days	F	62 Inch(es)	130.27 lb(s)	23.82			N	0	Y	0.16 mg	0	9	0.7	NULL	YES	YES	NO	Tegaderm	1
		2013-07-26	3	LUMBAR POSTERIOR DECOMPRESSION	OR 88 (LUNDER 4)	155	73 years,0 months,27 days	F	66 Inch(es)	158 lb(s)	25.5			Y	2.89 mg	Y	0.4 mg	15 mg	13	0.7	NULL	YES	YES	NO	Tegaderm	1
		2013-08-01	3	MICRODISCECTOMY LUMBAR	OR 89 (LUNDER 4)	232	53 years,9 months,1 days	F	65 Inch(es)	145 lb(s)	24.13			Y	1.99 mg	N	0	0	10	0.7	NULL	YES	YES	NO	Tegaderm	1
		2013-08-06	2	LUMBAR POSTERIOR DECOMPRESSION	OR 89 (LUNDER 4)	260	64 years,3 months,28 days	M	70 Inch(es)	264 lb(s)	37.88			Y	12.13 mg	N	0	0	9	0.75	NULL	YES	NO	YES	Tegaderm	1
		2013-08-08	2	LUMBAR POSTERIOR DISCECTOMY	OR 73 (LUNDER 3)	215	76 years,4 months,26 days	M	74 Inch(es)	191 lb(s)	24.52			Y	2.35 mg	Y	0.64 mg	15 mg	13	0.75	NULL	YES	YES	NO	Tegaderm	1
		2013-08-21	3E	LUMBAR POSTERIOR DECOMPRESSION	OR 90 (LUNDER 4)	186	36 years,11 months,29 days	M	72 Inch(es)	210.43 lb(s)	28.54			Y	1.44 mg	N	0	0	9	0.75	NULL	YES	YES	NO	Tegaderm	1
		2013-08-22	2	LUMBAR POSTERIOR DECOMPRESSION	OR 89 (LUNDER 4)	188	55 years,0 months,1 days	M	71 Inch(es)	245.51 lb(s)	34.24			N	0	Y	0.04 mg	5 mg	12	0.7	NULL	YES	YES	NO	Tegaderm	1
		2013-08-27	2	LUMBAR POSTERIOR DECOMPRESSION	OR 89 (LUNDER 4)	244	50 years,1 months,22 days	M	68 Inch(es)	185.39 lb(s)	28.19			Y	7.07 mg	Y	0.16 mg	0	10	0.75	NULL	YES	YES	NO	Tegaderm	1
		2013-08-30	2	LUMBAR POSTERIOR DECOMPRESSION	OR 73 (LUNDER 3)	144	63 years,6 months,16 days	M	69 Inch(es)	182.6 lb(s)	26.96			Y	0.67 mg	Y	0.56 mg	10 mg	9	0.75	NULL	YES	YES	NO	Tape	1
		2013-08-30	2	LUMBAR POSTERIOR DECOMPRESSION	OR 73 (LUNDER 3)	141	82 years,10 months,26 days	M	73 Inch(es)	208 lb(s)	27.44			Y	2.4 mg	Y	0.08 mg	30 mg	13	0.75	NULL	YES	YES	NO	Tape	1
		2013-09-19	3	LUMBAR FORAMINOTOMY	OR 89 (LUNDER 4)	157	56 years,1 months,12 days	M	70 Inch(es)	187 lb(s)	26.83			Y	4.05 mg	Y	0.4 mg	5 mg	12	0.75	NULL	YES	NO	YES	Tegaderm	1
		2013-09-19	3	MICRODISCECTOMY LUMBAR	OR 89 (LUNDER 4)	226	71 years,6 months,9 days	F	68 Inch(es)	190.39 lb(s)	28.95			Y	3.25 mg	Y	0.08 mg	0	11	0.7	NULL	YES	NO	YES	Tegaderm	1
		2013-09-26	2	LUMBAR POSTERIOR DECOMPRESSION	OR 88 (LUNDER 4)	213	62 years,6 months,26 days	M	68 Inch(es)	212.5 lb(s)	32.31			Y	9.97 mg	Y	0.08 mg	45 mg	9	0.75	NULL	YES	NO	YES	Tegaderm	1
		2013-10-04	2	Lumbar Foraminotomy	OR 72 (LUNDER 3)	240	73 years,10 months,0 days	M	72 Inch(es)	232.4 lb(s)	31.52			Y	7.13 mg	N	0	35 mg	11	0.75	NULL	YES	YES	NO	Tape	1
		2013-10-10	2	LUMBAR POSTERIOR DECOMPRESSION	OR 88 (LUNDER 4)	188	69 years,4 months,30 days	M	69 Inch(es)	190.39 lb(s)	28.11			Y	0.2 mg	N	0	0	8	0.75	NULL	YES	YES	NO	Tegaderm	1
		2013-10-25	3	MICRODISCECTOMY LUMBAR	OR 89 (LUNDER 4)	153	66 years,8 months,0 days	F	67 Inch(es)	190 lb(s)	29.75			Y	6.3 mg	Y	0.08 mg	10 mg	8	0.7	NULL	YES	YES	NO	Tegaderm	1
		2013-10-31	2	LUMBAR POSTERIOR DECOMPRESSION	OR 89 (LUNDER 4)	181	44 years,7 months,30 days	F	65 Inch(es)	155.32 lb(s)	25.84			N	0	N	0	7.5 mg	10	0.75	NULL	YES	NO	YES	NULL	1
		2013-11-01	2	LUMBAR POSTERIOR DECOMPRESSION	OR 89 (LUNDER 4)	216	84 years,0 months,6 days	M	71 Inch(es)	175 lb(s)	24.4			Y	2.01 mg	Y	0.04 mg	12.5 mg	12	0.75	NULL	YES	NO	YES	Tape	1
		2013-11-08	2	LUMBAR POSTERIOR DECOMPRESSION	OR 89 (LUNDER 4)	274	66 years,8 months,27 days	M	67 Inch(es)	224.8 lb(s)	35.2			Y	8.55 mg	Y	0.24 mg	0	14	0.75	NULL	NO	NO	NO	NULL	NULL
		2013-11-15	3	LUMBAR FORAMINOTOMY	OR 89 (LUNDER 4)	183	78 years,2 months,5 days	M	70 Inch(es)	174.17 lb(s)	24.99			Y	10.65 mg	Y	0.32 mg	15 mg	11	0.75	NULL	YES	NO	YES	Tegaderm	1
		2013-11-21	2	LUMBAR POSTERIOR DECOMPRESSION	OR 85 (LUNDER 4)	162	59 years,3 months,14 days	M	70.5 Inch(es)	175 lb(s)	24.75			N	0	N	0	5 mg	9	0.75	NULL	YES	YES	NO	Tegaderm	1
		2013-11-21	3	LUMBAR POSTERIOR DECOMPRESSION	OR 85 (LUNDER 4)	177	73 years,2 months,19 days	F	67 Inch(es)	150.31 lb(s)	23.54			Y	4.19 mg	N	0	0	11	0.7	NULL	YES	YES	NO	Tegaderm	1
		2013-11-26	2	LUMBAR POSTERIOR DECOMPRESSION	OR 89 (LUNDER 4)	168	38 years,2 months,16 days	M	70.5 Inch(es)	195 lb(s)	27.58			N	0	N	0	0	9	0.75	NULL	YES	NO	YES	Tegaderm	1
		2013-12-06	2	LUMBAR POSTERIOR DECOMPRESSION	OR 89 (LUNDER 4)	290	27 years,6 months,18 days	M	70 Inch(es)	260.54 lb(s)	37.38			Y	1351.59 mg	Y	0.24 mg	10 mg	13	0.75	NULL	YES	YES	NO	Tegaderm	1
		2013-12-12	2	LUMBAR POSTERIOR DECOMPRESSION	OR 88 (LUNDER 4)	133	40 years,4 months,28 days	M	74 Inch(es)	210 lb(s)	26.96			N	0	N	0	0	8	0.75	NULL	YES	YES	NO	Tegaderm	1
		2013-12-13	2	LUMBAR POSTERIOR DECOMPRESSION	OR 89 (LUNDER 4)	282	51 years,6 months,25 days	F	63 Inch(es)	215 lb(s)	38.08			Y	4.54 mg	Y	0.16 mg	0	9	0.7	NULL	YES	YES	NO	Tegaderm	1
		2013-12-17	2	LUMBAR POSTERIOR DECOMPRESSION	OR 89 (LUNDER 4)	172	61 years,4 months,17 days	M	67 Inch(es)	179 lb(s)	28.03			Y	5.58 mg	Y	0.56 mg	5 mg	12	0.7	NULL	YES	YES	NO	Tegaderm	1
		2013-12-17	2	LUMBAR POSTERIOR DECOMPRESSION	OR 89 (LUNDER 4)	127	47 years,4 months,9 days	M	72 Inch(es)	226.48 lb(s)	30.71			Y	1.56 mg	Y	0.08 mg	5 mg	10	0.75	NULL	YES	YES	NO	Tegaderm	NULL
		2014-01-11	2	MICRODISCECTOMY	OR 89 (LUNDER 4)	217	41 years,2 months,6 days	F	69 Inch(es)	195.42 lb(s)	28.86			N	0	N	0	0	9	0.7	NULL	YES	YES	NO	Tape	1
		2014-01-17	2	LUMBAR FORAMINOTOMY	OR 73 (LUNDER 3)	156	63 years,4 months,9 days	M	66 Inch(es)	175 lb(s)	28.24			Y	3.38 mg	Y	0.32 mg	0	9	0.75	NULL	YES	NO	YES	Tegaderm	NULL
		2014-01-30	2	LUMBAR POSTERIOR DECOMPRESSION	OR 63 (LUNDER 3)	156	54 years,2 months,9 days	M	77 Inch(es)	215 lb(s)	25.49			N	0	N	0	15 mg	11	0.75	NULL	YES	YES	NO	Tegaderm	NULL
		2014-01-31	2	MICRODISCECTOMY LUMBAR	OR 71 (LUNDER 3)	127	61 years,7 months,2 days	M	66 Inch(es)	140 lb(s)	22.59			Y	1.28 mg	Y	0.08 mg	0	9	0.75	NULL	YES	NO	YES	Tegaderm	1
		2014-02-06	3	LUMBAR POSTERIOR DECOMPRESSION	OR 73 (LUNDER 3)	134	81 years,4 months,12 days	M	68 Inch(es)	277 lb(s)	42.11			Y	2497.26 mg	Y	0.32 mg	45 mg	14	0.75	NULL	YES	YES	NO	Tegaderm	1
		2014-02-06	2	LUMBAR POSTERIOR DECOMPRESSION	OR 73 (LUNDER 3)	210	69 years,11 months,16 days	M	65 Inch(es)	124.6 lb(s)	20.73			Y	0.3 mg	Y	0.08 mg	20 mg	13	0.75	NULL	YES	YES	NO	Tegaderm	1
		2014-02-07	3	LUMBAR POSTERIOR DECOMPRESSION	OR 89 (LUNDER 4)	204	88 years,5 months,28 days	M	70 Inch(es)	173.1 lb(s)	24.83			Y	9.45 mg	Y	0.08 mg	0	10	0.8	NULL	YES	NO	NO	Tegaderm	NULL
		2014-02-13	2	LUMBAR POSTERIOR DECOMPRESSION	OR 67 (LUNDER 3)	185	72 years,8 months,26 days	F	59.5 Inch(es)	232.9 lb(s)	46.25			N	0	N	0	0	11	0.7	NULL	YES	NO	YES	Tegaderm	1
		2014-02-25	2	LUMBAR POSTERIOR DECOMPRESSION	OR 89 (LUNDER 4)	261	83 years,8 months,22 days	F	64 Inch(es)	127.5 lb(s)	21.88			Y	6 mg	N	0	0	10	0.7	NULL	YES	YES	YES	NULL	NULL
		2014-03-04	2	LUMBAR POSTERIOR DECOMPRESSION	OR 89 (LUNDER 4)	147	52 years,8 months,21 days	F	62 Inch(es)	122 lb(s)	22.31			Y	3.26 mg	Y	0.48 mg	0	10	0.7	NULL	YES	YES	NO	Tegaderm	1
		2014-03-18	3	LUMBAR POSTERIOR DECOMPRESSION	OR 73 (LUNDER 3)	165	70 years,2 months,29 days	M	67 Inch(es)	130.27 lb(s)	20.4			N	0	N	0	70 mg	8	0.75	NULL	YES	YES	NO	NULL	1
		2014-03-21	2	LUMBAR POSTERIOR DECOMPRESSION	OR 89 (LUNDER 4)	222	83 years,5 months,17 days	M	73 Inch(es)	213.7 lb(s)	28.19			Y	1.77 mg	N	0	30 mg	13	0.75	NULL	YES	YES	NO	Tegaderm	1
		2014-03-29	3	LUMBAR POSTERIOR DECOMPRESSION	OR 88 (LUNDER 4)	217	68 years,5 months,5 days	M	66 Inch(es)	168.34 lb(s)	27.17			N	0	Y	0.08 mg	0	7	0.75	NULL	YES	NO	YES	Tape	1
		2014-04-01	3	LUMBAR POSTERIOR DECOMPRESSION	OR 89 (LUNDER 4)	297	73 years,3 months,11 days	F	60 Inch(es)	236.1 lb(s)	46.11			Y	1.67 mg	N	0	25 mg	13	0.7	NULL	YES	YES	NO	Tegaderm	1
		2014-04-04		LUMBAR POSTERIOR DECOMPRESSION	OR 89 (LUNDER 4)	153	83 years,4 months,2 days	F	65 Inch(es)	144.4 lb(s)	24.03			Y	1.2 mg	N	0	0	12	NULL	NULL	YES	YES	YES	NULL	NULL
		2014-04-10	2	LUMBAR POSTERIOR DECOMPRESSION	OR 73 (LUNDER 3)	184	81 years,6 months,7 days	M	67 Inch(es)	162 lb(s)	25.37			N	0	N	0	10 mg	9	0.75	NULL	YES	NO	YES	Tegaderm	1
		2014-04-15	3	LUMBAR POSTERIOR DISCECTOMY	OR 73 (LUNDER 3)	178	72 years,8 months,3 days	M	63 Inch(es)	153 lb(s)	27.1			Y	9.51 mg	Y	0.88 mg	0	10	0.75	NULL	YES	YES	NO	Tegaderm	1
		2014-04-18	2	LUMBAR POSTERIOR DECOMPRESSION	OR 89 (LUNDER 4)	124	62 years,6 months,18 days	F	60 Inch(es)	145.3 lb(s)	28.37			Y	1.95 mg	N	0	35 mg	10	0.7	NULL	YES	YES	NO	Tegaderm	1
		2014-05-01	3	LUMBAR POSTERIOR DECOMPRESSION	OR 73 (LUNDER 3)	212	89 years,10 months,17 days	M	68 Inch(es)	168.3 lb(s)	25.59			Y	6.42 mg	Y	0.16 mg	0	8	0.75	NULL	YES	YES	NO	Tape	1
		2014-05-13	3	LUMBAR POSTERIOR DECOMPRESSION	OR 89 (LUNDER 4)	191	91 years,1 months,21 days	F	62 Inch(es)	162.6 lb(s)	29.74			N	0	N	0	15 mg	8	0.7	NULL	NO	YES	YES	NULL	1
		2014-05-20	2	LUMBAR POSTERIOR DECOMPRESSION	OR 67 (LUNDER 3)	189	75 years,0 months,23 days	F	60 Inch(es)	150.4 lb(s)	29.37			Y	1013.82 mg	N	0	0	11	0.7	NULL	YES	NO	YES	Tegaderm	1
		2014-05-20	3	LUMBAR POSTERIOR DECOMPRESSION	OR 67 (LUNDER 3)	264	74 years,0 months,16 days	M	65 Inch(es)	155.32 lb(s)	25.84			Y	3.59 mg	N	0	0	11	0.75	NULL	YES	NO	YES	Tegaderm	1
		2014-05-23	3	LUMBAR POSTERIOR DECOMPRESSION	OR 89 (LUNDER 4)	185	74 years,3 months,3 days	M	70 Inch(es)	225.7 lb(s)	32.38			Y	2.48 mg	Y	0.16 mg	15 mg	7	0.75	NULL	YES	YES	NO	Tegaderm	NULL
		2014-05-27	2	LUMBAR POSTERIOR DECOMPRESSION	OR 90 (LUNDER 4)	149	69 years,2 months,7 days	M	68 Inch(es)	199 lb(s)	30.25			N	0	Y	0.08 mg	0	13	0.8	NULL	YES	YES	NO	Tegaderm	NULL
		2014-05-29	2	LUMBAR POSTERIOR DECOMPRESSION	OR 72 (LUNDER 3)	153	62 years,2 months,24 days	M	69.5 Inch(es)	160.23 lb(s)	23.32			Y	715.81 mg	Y	0.16 mg	20 mg	13	0.75	NULL	YES	YES	NO	NULL	1
		2014-05-30	2	LUMBAR POSTERIOR DECOMPRESSION	OR 89 (LUNDER 4)	177	60 years,10 months,29 days	M	74 Inch(es)	212.44 lb(s)	27.27			Y	2.38 mg	N	0	5 mg	11	0.75	NULL	YES	YES	NO	NULL	1
		2014-06-05	2	LUMBAR POSTERIOR DECOMPRESSION	OR 85 (LUNDER 4)	221	71 years,0 months,12 days	M	71 Inch(es)	205.34 lb(s)	28.64			Y	5.73 mg	Y	0.16 mg	25 mg	8	0.75	NULL	YES	YES	NO	Tegaderm	NULL
		2014-06-13	2	LUMBAR LAMINECTOMY LESS THAN 3 LEVELS	OR 89 (LUNDER 4)	157	51 years,2 months,2 days	F	67 Inch(es)	176.37 lb(s)	27.62			Y	0.66 mg	Y	0.08 mg	15 mg	15	0.7	NULL	YES	YES	NO	Tegaderm	1
		2014-07-08	2	LUMBAR POSTERIOR DECOMPRESSION	OR 89 (LUNDER 4)	195	52 years,4 months,28 days	F	66 Inch(es)	197.51 lb(s)	31.88			N	0	Y	0.08 mg	0	9	0.7	NULL	YES	YES	NO	NULL	NULL
		2014-07-10	2	LUMBAR DECOMPRESSION, LAMINECTOMY	OR 73 (LUNDER 3)	164	47 years,6 months,25 days	M	68 Inch(es)	150.31 lb(s)	22.85			Y	1.68 mg	Y	0.24 mg	20 mg	9	0.75	NULL	YES	YES	NO	Tegaderm	1
		2014-07-11	3	LUMBAR POSTERIOR DECOMPRESSION	OR 89 (LUNDER 4)	300	56 years,8 months,17 days	M	72 Inch(es)	262.55 lb(s)	35.6			Y	16.37 mg	Y	0.16 mg	0	11	0.75	NULL	YES	YES	NO	Tape	1
		2014-07-15	2	LUMBAR POSTERIOR DECOMPRESSION	OR 89 (LUNDER 4)	165	73 years,1 months,24 days	F	65 Inch(es)	135.28 lb(s)	22.51			Y	1.59 mg	Y	0.32 mg	10 mg	13	0.7	NULL	YES	YES	NO	Tegaderm	1
		2014-07-22	2	LUMBAR POSTERIOR DECOMPRESSION	OR 89 (LUNDER 4)	193	71 years,3 months,15 days	F	63.5 Inch(es)	2024.24 lb(s)	352.91			Y	2.05 mg	N	0	0	11	0.7	NULL	YES	NO	NO	Tegaderm	1
		2014-07-22	2	LUMBAR POSTERIOR DECOMPRESSION	OR 89 (LUNDER 4)	139	66 years,4 months,23 days	F	63 Inch(es)	160.34 lb(s)	28.4			Y	0.37 mg	Y	0.04 mg	0	11	0.7	NULL	YES	NO	NO	Tegaderm	1
		2014-07-22	2	LUMBAR POSTERIOR DECOMPRESSION	OR 89 (LUNDER 4)	168	88 years,10 months,22 days	F	65 Inch(es)	171.37 lb(s)	28.51			Y	0.87 mg	N	0	10 mg	11	0.7	NULL	YES	NO	NO	Tegaderm	1
		2014-07-24	2	LUMBAR POSTERIOR DECOMPRESSION	OR 73 (LUNDER 3)	138	68 years,6 months,8 days	F	66.5 Inch(es)	153.33 lb(s)	24.37			Y	0.95 mg	N	0	0	8	0.7	NULL	YES	YES	NO	Tegaderm	1
		2014-07-24	2	LUMBAR POSTERIOR DECOMPRESSION	OR 73 (LUNDER 3)	177	66 years,5 months,6 days	M	65 Inch(es)	180.38 lb(s)	30.01			Y	3.78 mg	N	0	20 mg	11	0.75	NULL	YES	YES	NO	Tegaderm	1
		2014-07-25	2	MICRODISCECTOMY LUMBAR	OR 89 (LUNDER 4)	144	58 years,0 months,1 days	M	72 Inch(es)	195.42 lb(s)	26.5			Y	2 mg	Y	0.16 mg	25 mg	13	0.7	NULL	YES	YES	NO	Tegaderm	1
		2014-07-25	2	MICRODISCECTOMY LUMBAR	OR 89 (LUNDER 4)	216	61 years,5 months,14 days	F	72 Inch(es)	170.35 lb(s)	23.1			N	0	N	0	0	13	NULL	NULL	YES	YES	NO	Tegaderm	1
		2014-07-29	2	LUMBAR POSTERIOR DECOMPRESSION	OR 89 (LUNDER 4)	167	58 years,5 months,26 days	F	66 Inch(es)	160.34 lb(s)	25.88			N	0	N	0	0	8	0.7	NULL	YES	YES	YES	NULL	NULL
		2014-07-31	3	MICRODISCECTOMY LUMBAR	OR 72 (LUNDER 3)	151	78 years,2 months,27 days	M	68 Inch(es)	154.32 lb(s)	23.46			Y	1.74 mg	Y	0.32 mg	15 mg	9	0.75	NULL	YES	YES	NO	Tegaderm	1
		2014-08-14	4	LUMBAR POSTERIOR DECOMPRESSION	OR 85 (LUNDER 4)	126	86 years,4 months,24 days	M	67 Inch(es)	147.31 lb(s)	23.07			Y	2.26 mg	N	0	35 mg	12	0.75	NULL	YES	YES	NO	NULL	NULL
		2014-08-21	3	LUMBAR POSTERIOR DECOMPRESSION	OR 73 (LUNDER 3)	145	81 years,9 months,1 days	F	66 Inch(es)	185.39 lb(s)	29.92			Y	1.34 mg	N	0	0	9	0.7	NULL	YES	YES	NO	Tape	1
		2014-08-29	2	LUMBAR POSTERIOR DECOMPRESSION	OR 89 (LUNDER 4)	187	47 years,10 months,25 days	F	60 Inch(es)	184.39 lb(s)	36.01			N	0	N	0	0	10	0.7	NULL	YES	NO	YES	Tegaderm	1
		2014-09-04	2	LUMBAR LAMINECTOMY LESS THAN 3 LEVELS	OR 73 (LUNDER 3)	168	69 years,2 months,5 days	M	70 Inch(es)	185.39 lb(s)	26.6			Y	2.58 mg	N	0	0	10	0.75	NULL	YES	YES	NO	Tegaderm	NULL
		2014-09-05	2	LUMBAR POSTERIOR DECOMPRESSION	OR 88 (LUNDER 4)	179	53 years,8 months,12 days	M	71 Inch(es)	172.36 lb(s)	24.04			Y	2.26 mg	Y	0.08 mg	0	10	0.75	NULL	YES	YES	NO	Tegaderm	1
		2014-09-05	3	LUMBAR POSTERIOR DECOMPRESSION	OR 88 (LUNDER 4)	182	75 years,0 months,12 days	M	70 Inch(es)	220.46 lb(s)	31.63			Y	6.73 mg	Y	0.08 mg	10 mg	12	0.75	NULL	YES	YES	NO	Tegaderm	1
		2014-09-09	3	LUMBAR POSTERIOR DECOMPRESSION	OR 89 (LUNDER 4)	246	79 years,2 months,3 days	F	70 Inch(es)	203.42 lb(s)	29.18			Y	13.84 mg	Y	0.4 mg	15 mg	10	0.75	NULL	YES	YES	NO	Tape	1
		2014-09-11	2	LUMBAR FORAMINOTOMY	OR 64 (LUNDER 3)	205	56 years,7 months,30 days	M	70 Inch(es)	265.55 lb(s)	38.1			Y	4.97 mg	Y	0.24 mg	15 mg	9	0.75	NULL	YES	YES	NO	NULL	NULL
		2014-09-16	2	LUMBAR POSTERIOR DECOMPRESSION	OR 89 (LUNDER 4)	210	65 years,1 months,23 days	M	66 Inch(es)	160.34 lb(s)	25.88			Y	210.15 mg	Y	0.16 mg	45 mg	9	0.75	NULL	YES	YES	NO	NULL	1
		2014-09-18	2	LUMBAR FORAMINOTOMY	OR 89 (LUNDER 4)	120	59 years,3 months,19 days	M	68 Inch(es)	180.38 lb(s)	27.42			Y	2.76 mg	Y	0.32 mg	75 mg	12	0.75	NULL	YES	YES	NO	NULL	1
		2014-09-19	3	LUMBAR POSTERIOR DECOMPRESSION	OR 89 (LUNDER 4)	157	87 years,1 months,17 days	M	65 Inch(es)	157.32 lb(s)	26.18			Y	7.58 mg	Y	0.16 mg	30 mg	8	0.75	NULL	YES	YES	NO	Tape	1
		2014-09-25	2	LUMBAR FORAMINOTOMY	OR 89 (LUNDER 4)	129	48 years,7 months,9 days	F	66 Inch(es)	195.42 lb(s)	31.54			N	0	N	0	0	13	0.7	NULL	YES	YES	NO	Tegaderm	1
		2014-09-30	2	LUMBAR POSTERIOR DECOMPRESSION	OR 89 (LUNDER 4)	175	65 years,9 months,26 days	M	70 Inch(es)	214.44 lb(s)	30.77			Y	4.04 mg	N	0	10 mg	15	7.5	NULL	YES	YES	NO	Tegaderm	1
		2014-10-02	2	LUMBAR POSTERIOR DECOMPRESSION	OR 73 (LUNDER 3)	156	73 years,2 months,18 days	M	68 Inch(es)	175.38 lb(s)	26.66			N	0	Y	0.16 mg	10 mg	12	0.7	NULL	YES	YES	NO	Tegaderm	1
		2014-10-07	2	LUMBAR POSTERIOR DECOMPRESSION	OR 89 (LUNDER 4)	133	68 years,6 months,7 days	F	66 Inch(es)	160.34 lb(s)	25.88			N	0	N	0	25 mg	14	0.7	NULL	YES	YES	YES	Tegaderm	1
		2014-10-09	2	LUMBAR POSTERIOR DECOMPRESSION	OR 85 (LUNDER 4)	197	67 years,0 months,25 days	F	67 Inch(es)	152.32 lb(s)	23.85			Y	1 mg	N	0	0	9	0.75	NULL	YES	YES	NO	NULL	NULL
		2014-10-10	2	LUMBAR POSTERIOR DECOMPRESSION	OR 89 (LUNDER 4)	200	51 years,4 months,12 days	F	71 Inch(es)	236.49 lb(s)	32.98			Y	6.49 mg	Y	0.08 mg	0	10	0.7	NULL	YES	YES	NO	Tegaderm	1
		2014-10-10	2	MICRODISCECTOMY LUMBAR	OR 89 (LUNDER 4)	190	61 years,7 months,30 days	F	72 Inch(es)	170.35 lb(s)	23.1			Y	1.83 mg	N	0	0	10	0.7	NULL	YES	YES	NO	Tegaderm	1
		2014-10-16	3	LUMBAR LAMINECTOMY LESS THAN 3 LEVELS	OR 90 (LUNDER 4)	150	75 years,0 months,7 days	M	73 Inch(es)	240.5 lb(s)	31.73			N	0	N	0	20 mg	8	0.75	NULL	YES	YES	YES	Tape	NULL
		2014-10-28	3	LUMBAR DECOMPRESSION, LAMINECTOMY	OR 89 (LUNDER 4)	182	59 years,4 months,17 days	M	68 Inch(es)	212.44 lb(s)	32.3			Y	84.03 mg	N	0	30 mg	12	0.75	NULL	YES	YES	YES	NULL	1
		2014-10-28	3	LUMBAR POSTERIOR DECOMPRESSION	OR 89 (LUNDER 4)	180	65 years,2 months,26 days	F	62 Inch(es)	186.4 lb(s)	34.09			Y	2.57 mg	Y	0.16 mg	0	10	0.75	NULL	YES	YES	NO	Tegaderm	1
		2014-10-30	3	LUMBAR POSTERIOR DECOMPRESSION	OR 90 (LUNDER 4)	149	81 years,0 months,30 days	M	64 Inch(es)	139.29 lb(s)	23.91			Y	6.86 mg	Y	0.48 mg	10 mg	9	0.75	NULL	YES	NO	YES	Tape	NULL
		2014-10-31	2	MICRODISCECTOMY	OR 89 (LUNDER 4)	133	65 years,3 months,7 days	M	70 Inch(es)	183.38 lb(s)	26.31			Y	2.94 mg	N	0	20 mg	9	0.75	NULL	YES	NO	YES	Tape	1
		2014-11-04	2	LUMBAR POSTERIOR DECOMPRESSION	OR 89 (LUNDER 4)	187	77 years,9 months,9 days	M	68 Inch(es)	186.4 lb(s)	28.34			Y	2.67 mg	N	0	25 mg	9	0.75	NULL	YES	YES	NO	Tegaderm	1
		2014-11-06	2	LUMBAR POSTERIOR DECOMPRESSION	OR 88 (LUNDER 4)	194	69 years,7 months,17 days	M	68 Inch(es)	190.39 lb(s)	28.95			Y	4.05 mg	Y	0.16 mg	0	9	0.75	NULL	YES	YES	NO	Tegaderm	1
		2014-11-07	3	LUMBAR DECOMPRESSION, LAMINECTOMY	OR 73 (LUNDER 3)	196	75 years,2 months,7 days	M	67 Inch(es)	198.42 lb(s)	31.07			N	0	N	0	20 mg	10	0.75	NULL	YES	NO	YES	NULL	NULL
		2014-12-02	2	LUMBAR POSTERIOR DECOMPRESSION	OR 89 (LUNDER 4)	173	78 years,3 months,27 days	M	65 Inch(es)	156.33 lb(s)	26.01			Y	734.8 mg	Y	0.4 mg	50 mg	12	NULL	NULL	YES	YES	NO	Tegaderm	NULL
		2014-12-04	2	LUMBAR POSTERIOR DECOMPRESSION	OR 90 (LUNDER 4)	225	69 years,0 months,14 days	M	69 Inch(es)	157.32 lb(s)	23.23			Y	0.26 mg	N	0	15 mg	13	0.7	NULL	YES	NO	NO	Tape	1
		2014-12-05	2	LUMBAR POSTERIOR DECOMPRESSION	OR 89 (LUNDER 4)	207	77 years,11 months,20 days	F	64 Inch(es)	154.32 lb(s)	26.49			Y	2.4 mg	N	0	20 mg	14	0.7	NULL	YES	YES	NO	Tape	1
		2014-12-09	2	LUMBAR POSTERIOR DECOMPRESSION	OR 87 (LUNDER 4)	205	65 years,5 months,26 days	M	74 Inch(es)	225.47 lb(s)	28.95			Y	3.51 mg	Y	0.08 mg	0	12	0.75	NULL	YES	NO	YES	Tape	1
		2014-12-11	2	MICRODISCECTOMY LUMBAR	OR 91 (LUNDER 4)	164	59 years,2 months,21 days	F	65 Inch(es)	130.27 lb(s)	21.68			Y	1.13 mg	Y	0.08 mg	0	13	0.75	NULL	YES	YES	NO	Tape	1
		2014-12-18	3	LUMBAR POSTERIOR DECOMPRESSION	OR 89 (LUNDER 4)	193	65 years,5 months,28 days	F	64 Inch(es)	250.53 lb(s)	43			Y	2.84 mg	N	0	10 mg	11	0.75	NULL	NO	YES	NO	Tegaderm	1
		2014-12-23	3	LUMBAR DECOMPRESSION, LAMINECTOMY	OR 89 (LUNDER 4)	172	82 years,11 months,21 days	M	68 Inch(es)	185.39 lb(s)	28.19			Y	2.57 mg	N	0	20 mg	14	0.75	NULL	YES	YES	NO	NULL	NULL
		2014-12-26	2	LUMBAR POSTERIOR DECOMPRESSION	OR 89 (LUNDER 4)	141	63 years,8 months,24 days	M	70.5 Inch(es)	245.51 lb(s)	34.73			Y	1.91 mg	Y	0.16 mg	10 mg	13	0.75	NULL	YES	YES	NO	Tape	NULL
		2014-12-26	2	LUMBAR LAMINECTOMY LESS THAN 3 LEVELS	OR 89 (LUNDER 4)	213	83 years,6 months,17 days	M	68 Inch(es)	160.34 lb(s)	24.38			Y	8.88 mg	Y	0.08 mg	0	10	0.75	NULL	YES	YES	NO	NULL	NULL
		2014-12-30	2	LUMBAR POSTERIOR DECOMPRESSION	OR 89 (LUNDER 4)	176	79 years,4 months,27 days	F	62 Inch(es)	103.22 lb(s)	18.88			Y	1.32 mg	N	0	10 mg	12	0.7	NULL	YES	YES	NO	Tape	1
		2015-01-06	2	LUMBAR POSTERIOR DECOMPRESSION	OR 89 (LUNDER 4)	159	47 years,1 months,9 days	M	66 Inch(es)	173.37 lb(s)	27.98			Y	2.41 mg	N	0	0	10	0.7	NULL	YES	YES	NO	Tape	1
		2015-01-08	3	LUMBAR POSTERIOR DECOMPRESSION	OR 89 (LUNDER 4)	198	82 years,10 months,20 days	M	69 Inch(es)	170.35 lb(s)	25.15			Y	4.83 mg	N	0	15 mg	12	0.75	NULL	YES	NO	YES	Tegaderm	1
		2015-01-09	2	LUMBAR POSTERIOR DECOMPRESSION	OR 89 (LUNDER 4)	253	76 years,3 months,29 days	M	68 Inch(es)	165.35 lb(s)	25.14			Y	5.2 mg	Y	0.16 mg	20 mg	13	0.75	NULL	YES	YES	NO	Tegaderm	1
		2015-01-13	3	LUMBAR DECOMPRESSION, LAMINECTOMY	OR 89 (LUNDER 4)	214	71 years,10 months,13 days	M	71 Inch(es)	269.56 lb(s)	37.59			Y	8.89 mg	Y	0.56 mg	0	11	0.75	NULL	YES	YES	NO	Tegaderm	1
		2015-01-13	2	LUMBAR POSTERIOR DECOMPRESSION	OR 89 (LUNDER 4)	206	67 years,2 months,12 days	F	65 Inch(es)	154.32 lb(s)	25.68			Y	1.73 mg	Y	0.08 mg	0	11	0.7	NULL	YES	YES	NO	Tegaderm	1
		2015-01-15	3	LUMBAR POSTERIOR DECOMPRESSION	OR 89 (LUNDER 4)	164	73 years,10 months,26 days	M	71 Inch(es)	276.57 lb(s)	38.57			Y	4.53 mg	Y	0.08 mg	30 mg	15	0.7	NULL	YES	NO	YES	Tegaderm	1
		2015-01-16	2	LUMBAR POSTERIOR DECOMPRESSION	OR 89 (LUNDER 4)	172	57 years,3 months,2 days	M	72 Inch(es)	200.42 lb(s)	27.18			Y	1.76 mg	Y	0.16 mg	0	9	0.75	NULL	YES	YES	NO	NULL	1
		2015-01-22	2	MICRODISCECTOMY	OR 89 (LUNDER 4)	147	66 years,5 months,10 days	F	62 Inch(es)	125.27 lb(s)	22.91			Y	4.02 mg	Y	0.08 mg	0	12	0.7	NULL	YES	YES	NO	Tegaderm	1
		2015-01-23	2	LUMBAR POSTERIOR DECOMPRESSION	OR 89 (LUNDER 4)	144	52 years,8 months,4 days	F	63 Inch(es)	210.43 lb(s)	37.27			Y	3.58 mg	Y	0 mg	0	13	0.7	NULL	YES	NO	NO	Tegaderm	1
		2015-01-29	3	LUMBAR POSTERIOR DECOMPRESSION	OR 85 (LUNDER 4)	146	81 years,10 months,21 days	F	64 Inch(es)	158.34 lb(s)	27.18			Y	4.96 mg	Y	0.08 mg	5 mg	10	0.7	NULL	YES	YES	NO	Tegaderm	1
		2015-01-30	3	LUMBAR POSTERIOR DECOMPRESSION	OR 89 (LUNDER 4)	158	65 years,3 months,4 days	M	71 Inch(es)	185.39 lb(s)	25.85			N	0	N	0	0	10	0.75	NULL	YES	YES	NO	Tape	1
		2015-01-30	3	LUMBAR POSTERIOR DECOMPRESSION	OR 89 (LUNDER 4)	129	62 years,10 months,21 days	F	65 Inch(es)	160.34 lb(s)	26.68			N	0	Y	0.08 mg	10 mg	12	0.7	NULL	YES	YES	NO	NULL	NULL
		2015-01-31	2	LUMBAR POSTERIOR DECOMPRESSION	OR 88 (LUNDER 4)	200	67 years,1 months,12 days	M	70.5 Inch(es)	185.39 lb(s)	26.22			N	0	N	0	15 mg	10	0.75	NULL	YES	YES	YES	Tegaderm	1
		2015-02-05	3	LUMBAR DECOMPRESSION, LAMINECTOMY	OR 91 (LUNDER 4)	250	68 years,10 months,21 days	M	67 Inch(es)	225.47 lb(s)	35.31			Y	17.54 mg	Y	0.28 mg	10 mg	13	0.75	NULL	YES	YES	YES	Tape	1
		2015-02-05	2	MICRODISCECTOMY	OR 91 (LUNDER 4)	125	31 years,11 months,23 days	M	69 Inch(es)	175.38 lb(s)	25.9			Y	2.64 mg	Y	0.16 mg	0	11	NULL	NULL	YES	YES	YES	NULL	NULL
		2015-02-06	3	LUMBAR POSTERIOR DECOMPRESSION	OR 89 (LUNDER 4)	212	67 years,6 months,3 days	F	67 Inch(es)	180.38 lb(s)	28.25			Y	5.99 mg	Y	0.56 mg	20 mg	16	0.7	NULL	YES	YES	NO	Tape	0
		2015-02-13	2	LUMBAR POSTERIOR DECOMPRESSION	OR 73 (LUNDER 3)	218	72 years,3 months,0 days	F	66 Inch(es)	176.37 lb(s)	28.46			Y	6.57 mg	Y	0.16 mg	10 mg	12	0.7	NULL	NO	YES	NO	Tegaderm	1
		2015-02-14	2	MICRODISCECTOMY LUMBAR	OR 88 (LUNDER 4)	134	48 years,6 months,24 days	F	65 Inch(es)	158.34 lb(s)	26.35			Y	1.68 mg	N	0	0	10	0.7	NULL	YES	YES	YES	Tape	1
		2015-02-24	3	LUMBAR POSTERIOR DECOMPRESSION	OR 89 (LUNDER 4)	176	78 years,2 months,3 days	M	67 Inch(es)	207.43 lb(s)	32.48			Y	15.27 mg	Y	0.32 mg	20 mg	12	0.75	NULL	YES	YES	NO	Tegaderm	1
		2015-02-26	3	LUMBAR POSTERIOR DECOMPRESSION	OR 71 (LUNDER 3)	258	71 years,5 months,25 days	M		270.57 lb(s)	0			Y	5.37 mg	N	0	0	11	0.7	NULL	YES	YES	NO	Tegaderm	1
		2015-02-27	2	MICRODISCECTOMY LUMBAR	OR 89 (LUNDER 4)	149	41 years,7 months,19 days	M	73 Inch(es)	270.57 lb(s)	35.69			N	0	N	0	0	8	0.75	NULL	YES	YES	NO	Tape	1
		2015-03-12	2	LUMBAR POSTERIOR DECOMPRESSION	OR 89 (LUNDER 4)	145	69 years,6 months,0 days	M	69 Inch(es)	235.5 lb(s)	34.77			Y	5.48 mg	Y	0.16 mg	5 mg	11	0.75	NULL	YES	YES	YES	Tegaderm	1
		2015-03-17	2	LUMBAR POSTERIOR DECOMPRESSION	OR 89 (LUNDER 4)	116	55 years,2 months,30 days	F	58 Inch(es)	130.27 lb(s)	27.22			Y	1.8 mg	N	0	0	12	0.7	NULL	YES	YES	YES	Tegaderm	1
		2015-03-20	3	LUMBAR POSTERIOR DECOMPRESSION	OR 89 (LUNDER 4)	262	74 years,11 months,23 days	M	70 Inch(es)	240.5 lb(s)	34.5			Y	8.6 mg	N	0	25 mg	15	0.75	NULL	YES	NO	YES	Tegaderm	1
		2015-03-24	2	LUMBAR POSTERIOR DECOMPRESSION	OR 72 (LUNDER 3)	261	72 years,9 months,12 days	M	66 Inch(es)	165.35 lb(s)	26.69			N	0	Y	0.16 mg	17.5 mg	13	0.75	NULL	YES	YES	NO	Tegaderm	1
		2015-03-26	3	LUMBAR POSTERIOR DECOMPRESSION	OR 72 (LUNDER 3)	132	83 years,4 months,23 days	F	66 Inch(es)	198.42 lb(s)	32.02			Y	3.88 mg	N	0	15 mg	10	0.7	NULL	YES	YES	YES	Tegaderm	NULL
		2015-03-26	2	LUMBAR POSTERIOR DECOMPRESSION	OR 73 (LUNDER 3)	165	66 years,1 months,9 days	F	59 Inch(es)	188.38 lb(s)	38.04			N	0	N	0	10 mg	9	0.7	NULL	YES	YES	NO	Tegaderm	NULL
		2015-04-09	3	LUMBAR POSTERIOR DECOMPRESSION	OR 89 (LUNDER 4)	143	81 years,0 months,25 days	M	66 Inch(es)	178.38 lb(s)	28.79			N	0	N	0	0	8	0.75	NULL	YES	YES	NO	NULL	NULL
		2015-04-09	2	LUMBAR POSTERIOR DECOMPRESSION	OR 89 (LUNDER 4)	157	72 years,3 months,25 days	M	69 Inch(es)	178.38 lb(s)	26.34			N	0	N	0	0	8	0.75	NULL	YES	YES	NO	NULL	NULL
		2015-04-10	2	LUMBAR POSTERIOR DECOMPRESSION	OR 89 (LUNDER 4)	197	72 years,0 months,14 days	M	72 Inch(es)	218.46 lb(s)	29.63			Y	7.24 mg	Y	0.08 mg	15 mg	12	0.75	NULL	NO	YES	YES	Tegaderm	1
		2015-04-17	2	LUMBAR POSTERIOR DECOMPRESSION	OR 89 (LUNDER 4)	163	62 years,4 months,8 days	M	72 Inch(es)	183.38 lb(s)	24.87			Y	1.54 mg	N	0	0	12	0.75	NULL	YES	YES	NO	NULL	1
		2015-04-28	2	LUMBAR POSTERIOR DECOMPRESSION	OR 85 (LUNDER 4)	168	60 years,9 months,29 days	M	74 Inch(es)	220.46 lb(s)	28.3			Y	1.49 mg	N	0	15 mg	13	0.75	NULL	YES	YES	YES	Tegaderm	1
		2015-04-28	2	LUMBAR FORAMINOTOMY	OR 85 (LUNDER 4)	177	59 years,2 months,0 days	F	64 Inch(es)	165.35 lb(s)	28.38			N	0	N	0	0	11	0.7	NULL	YES	YES	YES	Tegaderm	1
		2015-05-07	2	LUMBAR POSTERIOR DECOMPRESSION	OR 89 (LUNDER 4)	194	79 years,1 months,21 days	F	59.5 Inch(es)	168.34 lb(s)	33.43			Y	2.08 mg	N	0	10 mg	11	0.7	NULL	YES	YES	NO	Tegaderm	1
		2015-05-08	2	LUMBAR POSTERIOR DECOMPRESSION	OR 73 (LUNDER 3)	180	58 years,7 months,15 days	M	76 Inch(es)	290.61 lb(s)	35.37			Y	0.57 mg	N	0	5 mg	12	0.75	NULL	YES	YES	NO	Tegaderm	1
		2015-05-11	2	LUMBAR POSTERIOR DECOMPRESSION	OR 67 (LUNDER 3)	162	53 years,10 months,28 days	F	62.5 Inch(es)	128.26 lb(s)	23.08			Y	3.01 mg	Y	0.4 mg	0	10	0.7	NULL	YES	YES	NO	Tape	NULL
		2015-05-12	2	LUMBAR POSTERIOR DECOMPRESSION	OR 89 (LUNDER 4)	168	72 years,11 months,0 days	M	68 Inch(es)	173.37 lb(s)	26.36			Y	4.36 mg	Y	0.16 mg	35 mg	12	0.75	NULL	YES	YES	YES	NULL	NULL
		2015-05-12	2	LUMBAR POSTERIOR DECOMPRESSION	OR 89 (LUNDER 4)	129	60 years,6 months,1 days	M	74 Inch(es)	230.49 lb(s)	29.59			Y	2.04 mg	N	0	10 mg	13	0.75	NULL	YES	NO	YES	NULL	NULL
		2015-05-19	2	LUMBAR POSTERIOR DECOMPRESSION	OR 88 (LUNDER 4)	187	58 years,10 months,2 days	M	67 Inch(es)	169.36 lb(s)	26.52			Y	4.39 mg	N	0	0	12	0.75	NULL	YES	YES	NO	Tegaderm	NULL
		2015-05-21	2	LUMBAR POSTERIOR DISCECTOMY	OR 89 (LUNDER 4)	154	79 years,4 months,22 days	F	63 Inch(es)	158.34 lb(s)	28.05			N	0	Y	0.32 mg	5 mg	13	0.7	NULL	YES	NO	YES	Tegaderm	1
		2015-05-22	2	LUMBAR POSTERIOR DECOMPRESSION	OR 89 (LUNDER 4)	204	55 years,2 months,27 days	M	74 Inch(es)	290.61 lb(s)	37.31			Y	343.5 mg	Y	0.64 mg	10 mg	15	0.75	NULL	YES	YES	NO	Tape	1
		2015-05-22	3	LUMBAR POSTERIOR DECOMPRESSION	OR 89 (LUNDER 4)	183	84 years,5 months,10 days	F	66 Inch(es)	144.29 lb(s)	23.29			Y	3.29 mg	Y	0.32 mg	15 mg	11	0.7	NULL	YES	YES	NO	Tape	1
		2015-05-26	2	LUMBAR POSTERIOR DECOMPRESSION	OR 89 (LUNDER 4)	244	58 years,1 months,6 days	M	70 Inch(es)	195.42 lb(s)	28.04			N	0	Y	0.16 mg	5 mg	12	0.7	NULL	YES	NO	YES	Tegaderm	1
		2015-05-26	3	LUMBAR POSTERIOR DECOMPRESSION	OR 89 (LUNDER 4)	238	71 years,1 months,0 days	F	60 Inch(es)	215.46 lb(s)	42.07			Y	1.12 mg	Y	0.08 mg	5 mg	14	0.7	NULL	YES	YES	YES	Tegaderm	1
		2015-06-02	2	MICRODISCECTOMY	OR 89 (LUNDER 4)	134	63 years,3 months,6 days	M	69 Inch(es)	242.51 lb(s)	35.81			Y	3.16 mg	Y	0.16 mg	0	10	NULL	NULL	YES	YES	NO	Tegaderm	1
		2015-06-04	2	LUMBAR POSTERIOR DECOMPRESSION	OR 89 (LUNDER 4)	186	76 years,8 months,18 days	F	60 Inch(es)	175.38 lb(s)	34.25			Y	2.49 mg	Y	0.08 mg	20 mg	9	0.7	NULL	YES	YES	YES	Tegaderm	1
		2015-06-30	2	LUMBAR POSTERIOR DECOMPRESSION	OR 89 (LUNDER 4)	201	65 years,2 months,16 days	M	69 Inch(es)	175.38 lb(s)	25.9			Y	1.56 mg	N	0	50 mg	12	0.7	NULL	YES	YES	NO	Tegaderm	1
		2015-07-02	2	LUMBAR POSTERIOR DISCECTOMY	OR 90 (LUNDER 4)	191	38 years,6 months,1 days	M	69 Inch(es)	165.35 lb(s)	24.42			N	0	Y	0.08 mg	0	12	0.75	NULL	YES	YES	NO	Tegaderm	1
		2015-07-02	2	LUMBAR POSTERIOR DECOMPRESSION	OR 90 (LUNDER 4)	133	59 years,0 months,30 days	F	66 Inch(es)	156.33 lb(s)	25.23			Y	2.26 mg	Y	0.24 mg	0	12	0.7	NULL	NO	YES	NO	Tegaderm	1
		2015-07-14	2	LUMBAR POSTERIOR DECOMPRESSION	OR 85 (LUNDER 4)	147	58 years,4 months,23 days	M	72 Inch(es)	240.5 lb(s)	32.61			Y	5.35 mg	Y	0.24 mg	0	11	0.8	NULL	YES	YES	NO	Tegaderm	1
		2015-07-16	2	LUMBAR POSTERIOR DECOMPRESSION	OR 88 (LUNDER 4)	106	68 years,11 months,5 days	F	64 Inch(es)	220.46 lb(s)	37.84			Y	2.56 mg	Y	0.08 mg	10 mg	14	0.7	NULL	YES	YES	NO	Tegaderm	1
		2015-07-21	2	LUMBAR POSTERIOR DECOMPRESSION	OR 89 (LUNDER 4)	159	42 years,0 months,10 days	M	73 Inch(es)	250.53 lb(s)	33.05			Y	3.84 mg	Y	0.16 mg	0	11	0.75	NULL	YES	YES	NO	Tegaderm	1
		2015-07-24		LUMBAR POSTERIOR DECOMPRESSION	OR 89 (LUNDER 4)	171	57 years,1 months,8 days	F	61 Inch(es)	138.3 lb(s)	26.13			N	0	Y	0.72 mg	15 mg	9	0.75	NULL	YES	NO	YES	Tape	1
		2015-07-31	2	LUMBAR POSTERIOR DECOMPRESSION	OR 89 (LUNDER 4)	164	74 years,7 months,5 days	F	62 Inch(es)	140.3 lb(s)	25.66			Y	2.73 mg	N	0	0	10	0.7	NULL	YES	YES	YES	Tegaderm	1
		2015-08-04	2	LUMBAR POSTERIOR DECOMPRESSION	OR 89 (LUNDER 4)	210	68 years,0 months,1 days	F	67 Inch(es)	151.33 lb(s)	23.7			Y	10.34 mg	Y	0.72 mg	0	12	0.7	NULL	YES	YES	NO	Tegaderm	1
		2015-08-18	2	LUMBAR POSTERIOR DECOMPRESSION	OR 89 (LUNDER 4)	189	40 years,9 months,17 days	M	74 Inch(es)	209.44 lb(s)	26.89			N	0	N	0	0	11	0.75	NULL	YES	YES	YES	Tegaderm	1
		2015-08-18	3	LUMBAR POSTERIOR DECOMPRESSION	OR 89 (LUNDER 4)	245	81 years,0 months,5 days	M	72 Inch(es)	220.46 lb(s)	29.9			Y	1.85 mg	N	0	10 mg	13	0.7	NULL	YES	YES	YES	Tegaderm	1
		2015-08-21	2	LUMBAR POSTERIOR DECOMPRESSION	OR 89 (LUNDER 4)	169	85 years,0 months,12 days	M	69 Inch(es)	167.35 lb(s)	24.71			Y	0.96 mg	Y	0.08 mg	10 mg	12	0.75	NULL	YES	YES	YES	NULL	1
		2015-08-25	2	LUMBAR POSTERIOR DECOMPRESSION	OR 89 (LUNDER 4)	142	60 years,3 months,10 days	M	72 Inch(es)	209.44 lb(s)	28.4			N	0	N	0	10 mg	13	0.75	NULL	YES	NO	YES	Tegaderm	1
		2015-08-27	2	LUMBAR POSTERIOR DECOMPRESSION	OR 88 (LUNDER 4)	153	70 years,2 months,15 days	M	71 Inch(es)	222.47 lb(s)	31.02			Y	0.9 mg	N	0	0	5	NULL	NULL	NO	NO	NO	Awake / open	1
		2015-09-03	2	LUMBAR POSTERIOR DECOMPRESSION	OR 72 (LUNDER 3)	230	67 years,9 months,21 days	M	68 Inch(es)	201.41 lb(s)	30.62			Y	4.93 mg	N	0	5 mg	12	0.75	NULL	YES	YES	YES	Tegaderm	1
		2015-09-04	2	LUMBAR POSTERIOR DECOMPRESSION	OR 89 (LUNDER 4)	204	70 years,0 months,9 days	F	62 Inch(es)	188.1 lb(s)	34.4			Y	2.31 mg	N	0	5 mg	11	0.7	NULL	YES	YES	NO	Tegaderm	1
		2015-09-04	2	LUMBAR POSTERIOR DECOMPRESSION	OR 89 (LUNDER 4)	195	72 years,8 months,20 days	M	69 Inch(es)	178.38 lb(s)	26.34			Y	3.72 mg	N	0	0	10	0.75	NULL	YES	YES	YES	Tegaderm	1
		2015-09-15	3	LUMBAR POSTERIOR DECOMPRESSION	OR 89 (LUNDER 4)	215	68 years,6 months,24 days	M	74 Inch(es)	225.47 lb(s)	28.95			Y	2.4 mg	Y	0.08 mg	25 mg	13	0.75	NULL	YES	YES	YES	Tegaderm	1
		2015-09-16	2	MICRODISCECTOMY LUMBAR	OR 90 (LUNDER 4)	174	61 years,3 months,17 days	M	62 Inch(es)	118.26 lb(s)	21.63			Y	5.1 mg	Y	0.16 mg	5 mg	11	0.75	NULL	YES	YES	NO	Tegaderm	1
		2015-09-22	2	LUMBAR POSTERIOR DECOMPRESSION	OR 89 (LUNDER 4)	126	61 years,2 months,6 days	F	61 Inch(es)	109.24 lb(s)	20.64			Y	1.77 mg	N	0	10 mg	10	0.7	NULL	YES	NO	YES	Tegaderm	1
		2015-09-24	2	MICRODISCECTOMY LUMBAR	OR 73 (LUNDER 3)	191	29 years,10 months,22 days	F	64 Inch(es)	209.44 lb(s)	35.95			N	0	N	0	0	11	0.7	NULL	NO	YES	NO	Tegaderm	1
		2015-10-01	3	LUMBAR POSTERIOR DECOMPRESSION	OR 61 (LUNDER 3)	136	72 years,3 months,28 days	M	67 Inch(es)	160.34 lb(s)	25.11			Y	5.65 mg	N	0	0	12	0.7	NULL	YES	YES	YES	Tape	1
		2015-10-01	2	MICRODISCECTOMY LUMBAR	OR 61 (LUNDER 3)	213	73 years,1 months,1 days	M	69.5 Inch(es)	172.36 lb(s)	25.09			Y	6.01 mg	N	0	0	6	0.7	NULL	YES	YES	NO	Tape	1
		2015-10-06	2	MICRODISCECTOMY LUMBAR	OR 89 (LUNDER 4)	120	57 years,4 months,11 days	M	74 Inch(es)	190.39 lb(s)	24.44			N	0	Y	0.4 mg	5 mg	10	0.75	NULL	YES	YES	NO	Tegaderm	NULL
		2015-10-09	2	LUMBAR POSTERIOR DISCECTOMY	OR 89 (LUNDER 4)	215	74 years,9 months,14 days	F	61 Inch(es)	140.3 lb(s)	26.51			Y	392.42 mg	Y	0.16 mg	10 mg	9	0.7	NULL	YES	YES	NO	Tegaderm	NULL
		2015-10-13	3	LUMBAR POSTERIOR DECOMPRESSION	OR 89 (LUNDER 4)	145	68 years,3 months,25 days	M	67 Inch(es)	200.42 lb(s)	31.39			Y	4.41 mg	Y	0.48 mg	15 mg	11	0.75	NULL	YES	YES	NO	Tegaderm	1
		2015-10-16	3	LUMBAR POSTERIOR DECOMPRESSION	OR 89 (LUNDER 4)	246	67 years,3 months,18 days	F	66 Inch(es)	187.39 lb(s)	30.24			Y	193.01 mg	Y	0.36 mg	0	13	0.7	NULL	YES	YES	NO	Tegaderm	1
		2015-10-30	3	LUMBAR POSTERIOR DECOMPRESSION	OR 72 (LUNDER 3)	197	78 years,10 months,6 days	M	67 Inch(es)	195.42 lb(s)	30.6			Y	19.77 mg	Y	0.32 mg	20 mg	10	0.75	NULL	YES	YES	NO	Tegaderm	1
		2015-11-05	2	LUMBAR POSTERIOR DECOMPRESSION	OR 91 (LUNDER 4)	198	75 years,7 months,30 days	M	74 Inch(es)	197.01 lb(s)	25.29			Y	5.74 mg	Y	0.16 mg	0	9	0.75	NULL	YES	YES	NO	Tegaderm	1
		2015-11-06	2	LUMBAR POSTERIOR DECOMPRESSION	OR 89 (LUNDER 4)	227	77 years,9 months,13 days	F	62 Inch(es)	185.39 lb(s)	33.9			Y	6.1 mg	Y	0.08 mg	0	12	0.7	NULL	YES	YES	NO	Tegaderm	1
		2015-11-13	2	LUMBAR POSTERIOR DECOMPRESSION	OR 89 (LUNDER 4)	167	58 years,3 months,15 days	M	68 Inch(es)	158.34 lb(s)	24.07			N	0	N	0	25 mg	10	0.75	NULL	YES	YES	NO	Tegaderm	1
		2015-11-19	2	LUMBAR POSTERIOR DECOMPRESSION	OR 89 (LUNDER 4)	142	71 years,4 months,1 days	F	71 Inch(es)	237.5 lb(s)	33.12			Y	7.98 mg	Y	0.24 mg	45 mg	11	0.75	NULL	YES	YES	NO	Tegaderm	1
		2015-11-19	2	MICRODISCECTOMY LUMBAR	OR 89 (LUNDER 4)	129	32 years,8 months,7 days	M	70 Inch(es)	190.39 lb(s)	27.32			Y	1.2 mg	N	0	0	11	0.75	NULL	YES	YES	NO	Tegaderm	1
		2015-11-20	2	LUMBAR POSTERIOR DECOMPRESSION	OR 89 (LUNDER 4)	199	72 years,4 months,4 days	M	70 Inch(es)	165.35 lb(s)	23.72			Y	2.6 mg	N	0	5 mg	11	0.75	NULL	YES	NO	YES	Tegaderm	1
		2015-11-20	2	LUMBAR POSTERIOR DECOMPRESSION	OR 89 (LUNDER 4)	155	65 years,8 months,9 days	F	65 Inch(es)	149.32 lb(s)	24.85			Y	1.54 mg	Y	0.08 mg	5 mg	12	0.7	NULL	YES	YES	YES	Tegaderm	1
		2015-11-27	2	LUMBAR POSTERIOR DECOMPRESSION	OR 89 (LUNDER 4)	191	55 years,6 months,5 days	M	73 Inch(es)	218.46 lb(s)	28.82			Y	0.74 mg	Y	0.08 mg	0	12	0.75	NULL	YES	YES	NO	Tegaderm	1
		2015-12-08	1	MICRODISCECTOMY LUMBAR	OR 89 (LUNDER 4)	218	39 years,6 months,24 days	M	69 Inch(es)	200.42 lb(s)	29.59			N	0	Y	0.24 mg	0	10	0.75	NULL	YES	YES	NO	Tegaderm	1
		2015-12-08	2	LUMBAR POSTERIOR DECOMPRESSION	OR 89 (LUNDER 4)	138	73 years,2 months,10 days	F	63 Inch(es)	117.24 lb(s)	20.77			Y	2.04 mg	N	0	0	8	0.7	NULL	YES	YES	NO	NULL	NULL
		2015-12-17	2	LUMBAR POSTERIOR DECOMPRESSION	OR 91 (LUNDER 4)	157	56 years,1 months,18 days	F	62 Inch(es)	154.32 lb(s)	28.22			Y	5.04 mg	Y	0.4 mg	5 mg	12	0.65	NULL	YES	NO	YES	Tegaderm	NULL
		2015-12-18	3	LUMBAR POSTERIOR DECOMPRESSION	OR 89 (LUNDER 4)	251	68 years,2 months,1 days	M	71 Inch(es)	225.47 lb(s)	31.44			Y	8.89 mg	Y	0.32 mg	5 mg	10	0.75	NULL	YES	NO	YES	Tegaderm	1
		2015-12-18	2	LUMBAR POSTERIOR DECOMPRESSION	OR 89 (LUNDER 4)	283	55 years,6 months,11 days	M	68 Inch(es)	220.46 lb(s)	33.52			Y	12.44 mg	Y	0.16 mg	0	11	0.75	NULL	YES	YES	YES	NULL	1
		2015-12-22	2	LUMBAR POSTERIOR DECOMPRESSION	OR 89 (LUNDER 4)	194	73 years,6 months,12 days	M	69 Inch(es)	175.38 lb(s)	25.9			Y	10.24 mg	Y	0.24 mg	25 mg	11	0.75	NULL	YES	NO	YES	Tape	NULL
		2015-12-22	3	LUMBAR POSTERIOR DECOMPRESSION	OR 89 (LUNDER 4)	165	69 years,0 months,30 days	M	72 Inch(es)	245.51 lb(s)	33.29			Y	1.65 mg	Y	0.24 mg	25 mg	11	0.75	NULL	YES	NO	YES	Tape	NULL
		2015-12-29	2	LUMBAR POSTERIOR DECOMPRESSION	OR 89 (LUNDER 4)	209	45 years,0 months,12 days	M	71 Inch(es)	300.62 lb(s)	41.92			Y	5.83 mg	N	0	0	11	0.75	NULL	YES	NO	YES	Tegaderm	1
		2016-01-08	3	LUMBAR POSTERIOR DECOMPRESSION	OR 73 (LUNDER 3)	233	91 years,2 months,5 days	F		137.28 lb(s)	0			Y	2.83 mg	N	0	5 mg	9	0.7	NULL	YES	YES	NO	Tegaderm	1
		2016-01-14	2	MICRODISCECTOMY LUMBAR	OR32	140	52 years,4 months,13 days	M	72 Inch(es)	182.39 lb(s)	24.73			Y	3.66 mg	N	0	5 mg	12	0.75	NULL	YES	YES	NO	NULL	NULL
		2016-01-19	2	MICRODISCECTOMY LUMBAR	OR 89 (LUNDER 4)	129	54 years,5 months,19 days	F	63 Inch(es)	135.28 lb(s)	23.96			Y	0.89 mg	N	0	0	12	0.7	NULL	NO	NO	NO	Tegaderm	1
		2016-02-04	2	MICRODISCECTOMY LUMBAR	OR 89 (LUNDER 4)	175	73 years,2 months,3 days	M	70 Inch(es)	222.47 lb(s)	31.92			Y	5.63 mg	N	0	15 mg	14	0.75	NULL	YES	YES	NO	Tape	1
		2016-02-09	2	LUMBAR FORAMINOTOMY	OR 89 (LUNDER 4)	162	56 years,7 months,16 days	F	63 Inch(es)	187.39 lb(s)	33.19			Y	800.76 mg	N	0	0	15	0.7	NULL	YES	NO	NO	Tegaderm	1
		2016-02-09	2	LUMBAR POSTERIOR DECOMPRESSION	OR 89 (LUNDER 4)	170	81 years,6 months,27 days	M	71 Inch(es)	184.39 lb(s)	25.71			Y	2.74 mg	Y	0.08 mg	15 mg	12	0.75	NULL	YES	YES	NO	Tegaderm	1
		2016-02-09	2	LUMBAR POSTERIOR DECOMPRESSION	OR 89 (LUNDER 4)	205	50 years,8 months,22 days	M	77 Inch(es)	258.54 lb(s)	30.66			Y	10.32 mg	Y	0.24 mg	0	11	0.75	NULL	YES	YES	NO	Tegaderm	1
		2016-02-11	2	LUMBAR POSTERIOR DECOMPRESSION	OR 88 (LUNDER 4)	147	69 years,3 months,6 days	F	63 Inch(es)	140.3 lb(s)	24.85			Y	1.16 mg	Y	0.08 mg	0	14	0.7	NULL	YES	YES	YES	Tape	1
		2016-02-12	3	LUMBAR POSTERIOR DECOMPRESSION	OR 89 (LUNDER 4)	255	85 years,3 months,3 days	F	64 Inch(es)	180.38 lb(s)	30.96			Y	7.58 mg	N	0	15 mg	12	0.65	NULL	YES	YES	NO	Tegaderm	NULL
		2016-02-23	2	LUMBAR POSTERIOR DECOMPRESSION	OR 89 (LUNDER 4)	170	76 years,7 months,15 days	M	60 Inch(es)	169.36 lb(s)	33.07			Y	7.61 mg	N	0	0	11	0.75	NULL	YES	NO	YES	Tape	1
		2016-02-23	2	LUMBAR POSTERIOR DECOMPRESSION	OR 89 (LUNDER 4)	130	81 years,9 months,0 days	M	69 Inch(es)	165.35 lb(s)	24.42			Y	2.47 mg	N	0	0	12	0.7	NULL	YES	NO	YES	Tape	1
		2016-02-23	2	LUMBAR POSTERIOR DECOMPRESSION	OR 89 (LUNDER 4)	204	81 years,9 months,28 days	M	71 Inch(es)	190.39 lb(s)	26.55			Y	10.95 mg	N	0	0	14	0.75	NULL	YES	NO	YES	Tape	1
		2016-03-01	2	LUMBAR POSTERIOR DECOMPRESSION	OR 73 (LUNDER 3)	146	71 years,0 months,25 days	M	73 Inch(es)	195.42 lb(s)	25.78			N	0	Y	0.16 mg	0	10	0.75	NULL	YES	YES	NO	Tegaderm	1
		2016-03-01	3	LUMBAR POSTERIOR DECOMPRESSION	OR 73 (LUNDER 3)	151	67 years,0 months,19 days	M	66 Inch(es)	170.35 lb(s)	27.49			Y	3.71 mg	Y	0.16 mg	0	11	0.75	NULL	YES	YES	NO	Tegaderm	1
		2016-03-01	2	MICRODISCECTOMY LUMBAR	OR 73 (LUNDER 3)	117	52 years,5 months,27 days	M	75 Inch(es)	194.4 lb(s)	24.3			N	0	Y	0.16 mg	0	11	0.05	NULL	YES	YES	NO	Tegaderm	1
		2016-03-08	3	LUMBAR POSTERIOR DECOMPRESSION	OR 89 (LUNDER 4)	159	68 years,7 months,26 days	F	65 Inch(es)	265.55 lb(s)	44.19			Y	4.75 mg	Y	0.4 mg	10 mg	11	0.7	NULL	YES	NO	NO	Tegaderm	1
		2016-03-08	3	LUMBAR POSTERIOR DECOMPRESSION	OR 89 (LUNDER 4)	263	90 years,2 months,4 days	M	67 Inch(es)	158.84 lb(s)	24.88			Y	3.23 mg	N	0	0	11	0.75	NULL	YES	YES	YES	Tegaderm	1
		2016-03-22	2	LUMBAR FORAMINOTOMY	OR 89 (LUNDER 4)	171	57 years,11 months,10 days	F	63 Inch(es)	115.24 lb(s)	20.41			Y	4.68 mg	Y	0.56 mg	0	12	0.7	NULL	YES	YES	NO	Tegaderm	1
		2016-03-22	2	MICRODISCECTOMY LUMBAR	OR 89 (LUNDER 4)	174	36 years,0 months,6 days	M	69 Inch(es)	165.35 lb(s)	24.42			N	0	N	0	0	7	0.75	NULL	YES	YES	NO	NULL	NULL
		2016-03-22	2	LUMBAR POSTERIOR DECOMPRESSION	OR 89 (LUNDER 4)	146	61 years,5 months,21 days	M	65 Inch(es)	148.3 lb(s)	24.68			Y	2.89 mg	Y	0.08 mg	15 mg	10	0.75	NULL	YES	YES	NO	Tegaderm	1
		2016-03-25	3	LUMBAR POSTERIOR DECOMPRESSION	OR 89 (LUNDER 4)	181	72 years,10 months,29 days	F	65 Inch(es)	155.32 lb(s)	25.84			Y	7.26 mg	N	0	0	11	0.7	NULL	YES	YES	NO	Tegaderm	1
		2016-03-31	3	LUMBAR POSTERIOR DECOMPRESSION	OR 85 (LUNDER 4)	169	83 years,5 months,6 days	M	68 Inch(es)	225.47 lb(s)	34.28			Y	4.02 mg	Y	0.16 mg	15 mg	8	0.75	NULL	YES	YES	YES	Tegaderm	NULL
		2009-11-02	2	LUMBAR POSTERIOR DISCECTOMY	OR26	132	46 years,9 months,30 days	F	65 Inch(es)	106.22 lb(s)	17.67			N	0	N	0	10 mg	8	0.7	NULL	YES	YES	NO	Tegaderm	1
		2010-03-02	2	LUMBAR POSTERIOR DECOMPRESSION	OR44	278	69 years,5 months,12 days	M	72 Inch(es)	220.46 lb(s)	29.9			Y	4.25 mg	Y	0.44 mg	20 mg	11	0.75	NULL	YES	YES	NO	NULL	NULL
		2011-01-10	3	MICRODISCECTOMY	OR44	185	66 years,2 months,24 days	F		143.3 lb(s)	0			Y	37.78 mg	Y	0.16 mg	0	6	7	NULL	YES	YES	NO	Tegaderm	1
		2016-04-01	2	LUMBAR POSTERIOR DECOMPRESSION	OR 73 (LUNDER 3)	136	61 years,7 months,13 days	M	69 Inch(es)	168.34 lb(s)	24.86			Y	3.13 mg	Y	0.16 mg	0	10	0.75	NULL	YES	YES	NO	Tegaderm	1
			=COUNTA(D2:D620)
			612							619	Total Cases

## Sheet: Misclasif SA in GA
MRN	CaseID	DateofService	ASAClass	Case Procedure	ORRoomNo	BTimeToCTimeMinutes	PatientAge	PatientSex	PatientHeight	PatientWeight	PatientBMI	SpinalDrug	SpinalDrugDose	PhenylephrineInfusion	PhenylephrineInfusionTotal	PhenylephrineBolus	PhenylephrineBolusTotal	EphedrineBolusTotal	TotalNumberOfDrugs	Sizeofendotrachealtube	SizeofLMA	Extubation	Sevoflurane	Isoflurane	Eyeprotection	Eye Check	Convert to GA
		2009-06-09	2	LUMBAR POSTERIOR DECOMPRESSION	OR44	186	69 years,5 months,15 days	F	64 Inch(es)	215.45 lb(s)	36.98	Bupivacaine 0.5%	4.5 ml	Y	1.57 mg	Y	0.08 mg	20 mg	6	NULL	4	YES	YES	NO	NULL	NULL	Y	SPINAL
		2009-07-30	2	LUMBAR POSTERIOR DECOMPRESSION	OR26	129	50 years,7 months,23 days	F	63 Inch(es)	167.35 lb(s)	29.64	Bupivacaine 0.5%	2.5 ml	N	0	N	0	0	4	NULL	NULL	NO	NO	NO	Closed / monitored	1		SPINAL
		2009-08-18	2	LUMBAR POSTERIOR DISCECTOMY	OR44	184	56 years,8 months,27 days	F	63 Inch(es)	159.33 lb(s)	28.22	Bupivacaine 0.5%	10 ml	N	0	N	0	15 mg	4	0.7	NULL	YES	YES	NO	NULL	NULL
		2009-12-14	2	LUMBAR POSTERIOR DECOMPRESSION	OR26	125	60 years,9 months,29 days	F		158.73 lb(s)	0	Bupivacaine 0.5%	3 ml	N	0	N	0	0	5	NULL	NULL	YES	NO	NO	NULL	NULL		SPINAL
		2010-02-23	2	LUMBAR POSTERIOR DECOMPRESSION	OR44	81	66 years,9 months,17 days	M	68 Inch(es)	330.69 lb(s)	50.28	Bupivacaine 0.5%	3.5 ml	Y	7.35 mg	Y	0.16 mg	10 mg	4	NULL	NULL	NO	NO	NO	NULL	NULL		SPINAL
		2010-07-08	2	LUMBAR POSTERIOR DECOMPRESSION	OR25	149	69 years,9 months,27 days	F	60 Inch(es)	120.25 lb(s)	23.48	Bupivacaine 0.5%	3 ml	Y	1.03 mg	N	0	0	11	NULL	NULL	NO	NO	NO	Awake / open	NULL		SPINAL
		2010-08-17	2	LUMBAR POSTERIOR DECOMPRESSION	OR25	125	61 years,2 months,29 days	F	64 Inch(es)	160.34 lb(s)	27.52	Bupivacaine 0.5%	3.5 ml	Y	42.5 mg	Y	0.04 mg	10 mg	8	NULL	NULL	NO	NO	NO	Awake / open	1		SPINAL
		2010-11-02		LUMBAR POSTERIOR DECOMPRESSION	OR44	191	68 years,4 months,10 days	M	70 Inch(es)	210.44 lb(s)	30.19	Bupivacaine 0.5%	5 ml	Y	9.41 mg	N	0	30 mg	9	NULL	NULL	NO	NO	NO	Awake / open	1		SPINAL
		2011-03-14	3	LUMBAR POSTERIOR DECOMPRESSION	OR26	194	81 years,6 months,14 days	F	65 Inch(es)	161.34 lb(s)	26.85	Bupivacaine 0.5%	3.5 ml	N	0	N	0	0	5	NULL	NULL	NO	YES	NO	Closed / monitored	1		SPINAL
		2011-07-19	1	MICRODISCECTOMY	OR31	93	39 years,8 months,28 days	M	74 Inch(es)	160.34 lb(s)	20.58	Bupivacaine 0.5%		N	0	N	0	0	2	NULL	NULL	NO	NO	YES	Closed / monitored	1		SPINAL
		2011-11-11	2	LUMBAR POSTERIOR DECOMPRESSION	OR 85 (LUNDER 4)	109	70 years,8 months,21 days	M		160.34 lb(s)	0	Bupivacaine 0.5%	4 ml	Y	2.31 mg	Y	0.08 mg	0	4	NULL	NULL	NO	NO	NO	Closed / monitored	1		SPINAL
		2012-02-07	2	LUMBAR POSTERIOR DECOMPRESSION	OR 89 (LUNDER 4)	190	68 years,11 months,21 days	F	65 Inch(es)	145.3 lb(s)	24.18	Bupivacaine 0.5%	9 ml	N	0	N	0	20 mg	9	0.7	NULL	YES	YES	NO	Tegaderm	1
		2012-03-13	2	MICRODISCECTOMY	OR 89 (LUNDER 4)	179	42 years,3 months,17 days	M	67 Inch(es)	200.62 lb(s)	31.42	Bupivacaine 0.5%	20 ml	Y	3.19 mg	N	0	0	12	0.75	NULL	YES	YES	NO	Tegaderm	1
		2012-09-27	3	LUMBAR FORAMINOTOMY	OR 72 (LUNDER 3)	174	78 years,9 months,24 days	M	68 Inch(es)	198.42 lb(s)	30.17	Bupivacaine 0.5%	10 ml	Y	3.85 mg	Y	0.08 mg	0	14	0.75	NULL	YES	NO	YES	Tegaderm	1
		2012-09-27	2	LUMBAR DECOMPRESSION, LAMINECTOMY	OR 72 (LUNDER 3)	230	49 years,2 months,9 days	M	70 Inch(es)	157.32 lb(s)	22.57	Bupivacaine 0.5%	10 ml	Y	2.4 mg	Y	0.08 mg	15 mg	11	0.75	NULL	YES	NO	YES	Tegaderm	1
		2012-10-16	2	LUMBAR LAMINECTOMY LESS THAN 3 LEVELS	OR 89 (LUNDER 4)	229	72 years,3 months,2 days	F			0	Bupivacaine 0.5%	3 ml	Y	0.44 mg	N	0	20 mg	7	NULL	4	YES	YES	NO	NULL	1	Y	SPINAL
		2013-04-12	2	LUMBAR POSTERIOR DECOMPRESSION	OR 88 (LUNDER 4)	244	67 years,11 months,26 days	F	67.5 Inch(es)	213.45 lb(s)	32.93	Lidocaine 4%	4 ml	N	0	N	0	10 mg	11	0.7	NULL	YES	YES	NO	Tape	1
		2013-07-05	2	LUMBAR POSTERIOR DECOMPRESSION	OR 89 (LUNDER 4)	202	73 years,4 months,8 days	M	69 Inch(es)	212.44 lb(s)	31.37	Bupivacaine 0.5%	3 ml	Y	1.79 mg	N	0	0	6	NULL	NULL	NO	NO	NO	Awake / open	1		SPINAL
		2013-10-25	2	LUMBAR FORAMINOTOMY	OR 89 (LUNDER 4)	187	71 years,7 months,10 days	F	65 Inch(es)	133 lb(s)	22.13	Bupivacaine 0.5%	3 ml	N	0	N	0	5 mg	5	NULL	NULL	NO	NO	NO	Awake / open	1		SPINAL
		2014-04-04	2	LUMBAR FORAMINOTOMY	OR 89 (LUNDER 4)	163	66 years,5 months,19 days	F	62 Inch(es)	114 lb(s)	20.85	Bupivacaine 0.5%	3 ml	Y	0.94 mg	N	0	0	4	NULL	NULL	NO	YES	NO	NULL	NULL		SPINAL
		2014-06-17	3	LUMBAR POSTERIOR DECOMPRESSION	OR 89 (LUNDER 4)	205	81 years,8 months,20 days	M	73 Inch(es)	193.01 lb(s)	25.46	Bupivacaine 0.5%	3.4 ml	Y	0.42 mg	N	0	0	7	NULL	NULL	NO	NO	YES	Awake / open	1		SPINAL
		2014-10-14	2	LUMBAR POSTERIOR DECOMPRESSION	OR 89 (LUNDER 4)	168	74 years,5 months,9 days	M	70 Inch(es)	220.46 lb(s)	31.63	Bupivacaine 0.5%	4 ml	N	0	N	0	20 mg	4	NULL	NULL	NO	NO	NO	Awake / open	1		SPINAL
		2014-11-07	3	LUMBAR POSTERIOR DECOMPRESSION	OR 73 (LUNDER 3)	241	73 years,5 months,29 days	M	70 Inch(es)	194.4 lb(s)	27.89	Bupivacaine 0.5%	3.5 ml	N	0	N	0	40 mg	8	0.75	NULL	YES	NO	YES	NULL	1	Y	SPINAL
		2016-02-12	2	MICRODISCECTOMY LUMBAR	OR 89 (LUNDER 4)	114	46 years,8 months,26 days	F	59 Inch(es)	142.31 lb(s)	28.74	Bupivacaine 0.5%	2.5 ml	Y	1.94 mg	N	0	0	4	NULL	NULL	NO	NO	NO	Closed / monitored	NULL		SPINAL
		2009-06-29	3	LUMBAR POSTERIOR DECOMPRESSION	OR26	167	88 years,11 months,29 days	F			0			Y	13.84 mg	Y	0.08 mg	0	5	NULL	NULL	NO	NO	NO	Closed / monitored	1		SPINAL
		2009-06-29	2	MICRODISCECTOMY	OR26	111	42 years,2 months,12 days	M			0			N	0	N	0	0	7	NULL	NULL	NO	NO	NO	Closed / monitored	1		SPINAL

## Sheet: Failed SA Converted
MRN	CaseID	DateofService	ASAClass	Case Procedure	ORRoomNo	BTimeToCTimeMinutes	PatientAge	PatientSex	PatientHeight	PatientWeight	PatientBMI	SpinalDrug	SpinalDrugDose	PhenylephrineInfusion	PhenylephrineInfusionTotal	PhenylephrineBolus	PhenylephrineBolusTotal	EphedrineBolusTotal	TotalNumberOfDrugs	Sizeofendotrachealtube	SizeofLMA	Extubation	Sevoflurane	Isoflurane	Eyeprotection	Eye Check	Convert to GA
		2009-06-09	2	LUMBAR POSTERIOR DECOMPRESSION	OR44	186	69 years,5 months,15 days	F	64 Inch(es)	215.45 lb(s)	36.98	Bupivacaine 0.5%	4.5 ml	Y	1.57 mg	Y	0.08 mg	20 mg	6	NULL	4	YES	YES	NO	NULL	NULL	Y	SPINAL
		2012-10-16	2	LUMBAR LAMINECTOMY LESS THAN 3 LEVELS	OR 89 (LUNDER 4)	229	72 years,3 months,2 days	F			0	Bupivacaine 0.5%	3 ml	Y	0.44 mg	N	0	20 mg	7	NULL	4	YES	YES	NO	NULL	1	Y	SPINAL
		2014-11-07	3	LUMBAR POSTERIOR DECOMPRESSION	OR 73 (LUNDER 3)	241	73 years,5 months,29 days	M	70 Inch(es)	194.4 lb(s)	27.89	Bupivacaine 0.5%	3.5 ml	N	0	N	0	40 mg	8	0.75	NULL	YES	NO	YES	NULL	1	Y	SPINAL
		2010-09-16	3	LUMBAR POSTERIOR DECOMPRESSION	OR25	229	78 years,6 months,3 days	F	62 Inch(es)	152.32 lb(s)	27.86			N	0	Y	0.04 mg	0	10	NULL	NULL	YES	YES	YES	NULL	NULL	Y	SPINAL

## Sheet: Pfreund
											MRN	CaseID	DateofService	PhenylephrineInfusion	PhenylephrineInfusionTotal	PhenylephrineBolus	PhenylephrineBolusTotal	EphedrineBolusTotal	TotalNumberOfDrugs	MRN	Attending
													2008-10-28	Y	1.08 mg	N	0	0	4		Peterfreund
													2008-11-13	Y	0.75 mg	N	0	10 mg	5		Peterfreund
													2008-12-09	Y	2.27 mg	N	0	0	6		Peterfreund
													2008-12-12	Y	142.98 mg	Y	0.04 mg	20 mg	7		Peterfreund
													2009-01-27	N	0	N	0	0	4		Peterfreund
													2009-04-07	Y	1.37 mg	N	0	0	5		Peterfreund
													2009-05-19	N	0	N	0	0	3		Peterfreund
													2009-06-09	N	0	N	0	0	4		Peterfreund
													2009-06-23	Y	60.47 mg	Y	0.24 mg	0	5		Peterfreund
													2009-07-07	N	0	N	0	0	5		Peterfreund
													2009-09-15	Y	4.83 mg	N	0	0	6		Peterfreund
													2009-09-15	Y	0.93 mg	N	0	0	5		Peterfreund
													2009-09-15	Y	1.53 mg	N	0	0	7		Peterfreund
													2009-09-22	Y	1.05 mg	N	0	5 mg	7		Peterfreund
													2009-09-29	Y	419.71 mg	Y	0.2 mg	17.5 mg	5		Peterfreund
													2009-11-02	N	0	N	0	0	5		Peterfreund
													2010-01-15	Y	2.35 mg	N	0	0	6		Peterfreund
													2010-03-09	N	0	N	0	0	5		Peterfreund
													2010-03-23	N	0	N	0	0	3		Peterfreund
													2010-03-23	N	0	N	0	0	4		Peterfreund
													2010-05-25	Y	0.83 mg	N	0	0	5		Peterfreund
													2010-10-05	N	0	N	0	0	3		Peterfreund
													2010-12-14	Y	2.77 mg	Y	0.12 mg	0	5		Peterfreund
													2011-08-08	N	0	N	0	0	3		Peterfreund
													2011-11-18	Y	0.67 mg	N	0	0	4		Peterfreund
													2012-01-03	N	0	N	0	0	3		Peterfreund
													2012-01-03	N	0	N	0	0	4		Peterfreund
													2012-01-27	N	0	N	0	0	4		Peterfreund
													2012-07-31	N	0	N	0	0	4		Peterfreund
													2012-08-03	Y	2.47 mg	Y	0.16 mg	0	7		Peterfreund
													2012-11-02	N	0	N	0	0	4		Peterfreund
													2012-11-09	N	0	N	0	0	4		Peterfreund
													2012-11-09	Y	2.42 mg	N	0	0	4		Peterfreund
													2013-05-31	N	0	N	0	0	2		Peterfreund
													2013-08-09	N	0	Y	0.12 mg	0	6		Peterfreund
													2013-09-27	N	0	N	0	0	5		Peterfreund
													2013-10-25	N	0	N	0	20 mg	6		Peterfreund
													2013-11-08	Y	544.46 mg	Y	0.24 mg	5 mg	6		Peterfreund
													2013-12-03	Y	1.02 mg	N	0	10 mg	5		Peterfreund
													2014-08-26	N	0	N	0	15 mg	4		Peterfreund
													2014-08-26	N	0	N	0	25 mg	5		Peterfreund
													2015-02-12	Y	0.9 mg	Y	0.08 mg	0	3		Peterfreund
													2015-05-12	Y	1.75 mg	N	0	0	6		Peterfreund
													2015-07-31	N	0	N	0	0	5		Peterfreund
													2015-08-18	N	0	Y	0.08 mg	5 mg	6		Peterfreund
													2015-09-15	N	0	N	0	0	2		Peterfreund
													2009-06-09	Y	1.57 mg	Y	0.08 mg	20 mg	6		Peterfreund
													2010-02-23	Y	7.35 mg	Y	0.16 mg	10 mg	4		Peterfreund
													2010-11-02	Y	9.41 mg	N	0	30 mg	9		Peterfreund
													2012-10-16	Y	0.44 mg	N	0	20 mg	7		Peterfreund
													2013-07-05	Y	1.79 mg	N	0	0	6		Peterfreund
													2013-10-25	N	0	N	0	5 mg	5		Peterfreund
													2014-04-04	Y	0.94 mg	N	0	0	4		Peterfreund
													2014-10-14	N	0	N	0	20 mg	4		Peterfreund
													2016-02-12	Y	1.94 mg	N	0	0	4		Peterfreund

## Sheet: MD Sorted
							MRN	CaseID	DateofService	PhenylephrineInfusion	PhenylephrineInfusionTotal	PhenylephrineBolus	PhenylephrineBolusTotal	EphedrineBolusTotal	TotalNumberOfDrugs	MRN	Attending
									2013-04-12	Y	361.33 mg	Y	0.08 mg	25 mg	8
									2010-01-25	N	0	N	0	10 mg	6
									2010-11-22	N	0	N	0	10 mg	6
									2009-02-12	Y	0.35 mg	N	0	0	9
									2015-12-10	N	0	N	0	0	4
									2014-10-09	N	0	N	0	10 mg	7
									2015-07-09	Y	0.29 mg	N	0	0	5
									2015-07-30	Y	0.16 mg	N	0	0	7
									2012-08-28	N	0	Y	0.08 mg	25 mg	5
									2014-04-25	Y	2.52 mg	N	0	0	6
									2015-04-03	N	0	N	0	0	5
									2011-11-11	Y	2.31 mg	Y	0.08 mg	0	4
									2010-02-25	N	0	N	0	0	6
									2011-03-22	Y	0.92 mg	N	0	0	7
									2011-06-20	N	0	N	0	10 mg	4
									2011-10-11	Y	0.5 mg	N	0	0	7
									2013-02-07	Y	0.08 mg	N	0	0	8
									2011-07-19	N	0	N	0	0	2
									2011-10-24	Y	4.81 mg	Y	0.52 mg	35 mg	7
									2014-07-03	Y	2.24 mg	N	0	0	6
									2010-07-26	N	0	N	0	0	4
									2014-06-03	N	0	N	0	0	5
									2010-01-12	N	0	N	0	0	3
									2012-11-16	N	0	N	0	0	3
									2009-10-06	N	0	N	0	0	2
									2013-03-26	N	0	N	0	0	5
									2010-08-17	Y	42.5 mg	Y	0.04 mg	10 mg	8
									2010-07-19	Y	2.69 mg	N	0	0	5
									2013-06-14	Y	0.52 mg	N	0	0	5
									2013-07-23	Y	1 mg	N	0	30 mg	6
									2013-09-24	N	0	N	0	10 mg	6
									2015-05-01	N	0	N	0	0	5
									2014-06-10	Y	11.72 mg	Y	0.4 mg	10 mg	6
									2014-08-01	Y	1.77 mg	N	0	0	6
									2015-05-01	Y	3.55 mg	Y	0.16 mg	0	5
									2015-12-15	N	0	N	0	0	5
									2011-11-04	Y	0.03 mg	N	0	0	7
									2013-03-19	N	0	N	0	0	4
									2013-08-02	N	0	N	0	0	5
									2014-08-29	N	0	N	0	0	3
									2014-01-07	Y	3.77 mg	N	0	10 mg	10
									2014-07-17	Y	4.96 mg	Y	0.08 mg	0	4
									2010-01-21	Y	0.58 mg	Y	0.08 mg	0	6
									2010-03-02	N	0	N	0	0	7
									2014-01-14	Y	2.41 mg	Y	0.16 mg	0	4
									2014-09-18	Y	3.07 mg	Y	0.24 mg	10 mg	8
									2014-03-18	Y	0.39 mg	Y	0.24 mg	10 mg	5
									2013-10-15	N	0	N	0	20 mg	7
									2015-02-27	N	0	N	0	0	5
									2012-12-14	N	0	N	0	0	4
									2013-10-08	Y	82.11 mg	N	0	10 mg	7
									2013-10-08	N	0	N	0	0	3
									2014-06-19	N	0	N	0	0	4
									2014-09-12	N	0	N	0	0	4
									2014-09-12	N	0	N	0	0	6
									2015-01-02	N	0	N	0	0	5
									2015-05-14	N	0	N	0	0	6
									2015-06-09	N	0	N	0	0	5
									2010-04-22	N	0	N	0	20 mg	6
									2011-11-08	N	0	N	0	0	6
									2013-04-23	Y	1.06 mg	N	0	0	5
									2014-10-03	N	0	N	0	0	5
									2011-08-01	Y	1.57 mg	N	0	30 mg	6
									2009-07-13	N	0	N	0	0	4
									2009-08-04	N	0	N	0	0	4
									2009-10-20	N	0	Y	0.04 mg	0	3
									2010-03-15	Y	0.08 mg	N	0	10 mg	5
									2009-06-29	Y	13.84 mg	Y	0.08 mg	0	5
									2009-06-29	N	0	N	0	0	7
									2008-10-28	Y	1.08 mg	N	0	0	4		Peterfreund
									2008-11-13	Y	0.75 mg	N	0	10 mg	5		Peterfreund
									2008-12-09	Y	2.27 mg	N	0	0	6		Peterfreund
									2008-12-12	Y	142.98 mg	Y	0.04 mg	20 mg	6		Peterfreund
									2009-01-27	N	0	N	0	0	4		Peterfreund
									2009-04-07	Y	1.37 mg	N	0	0	5		Peterfreund
									2009-05-19	N	0	N	0	0	3		Peterfreund
									2009-06-09	N	0	N	0	0	4		Peterfreund
									2009-06-23	Y	60.47 mg	Y	0.24 mg	0	4		Peterfreund
									2009-07-07	N	0	N	0	0	5		Peterfreund
									2009-09-15	Y	4.83 mg	N	0	0	6		Peterfreund
									2009-09-15	Y	0.93 mg	N	0	0	4		Peterfreund
									2009-09-15	Y	1.53 mg	N	0	0	7		Peterfreund
									2009-09-22	Y	1.05 mg	N	0	5 mg	7		Peterfreund
									2009-09-29	Y	419.71 mg	Y	0.2 mg	17.5 mg	5		Peterfreund
									2009-11-02	N	0	N	0	0	5		Peterfreund
									2010-01-15	Y	2.35 mg	N	0	0	6		Peterfreund
									2010-03-09	N	0	N	0	0	5		Peterfreund
									2010-03-23	N	0	N	0	0	3		Peterfreund
									2010-03-23	N	0	N	0	0	4		Peterfreund
									2010-05-25	Y	0.83 mg	N	0	0	5		Peterfreund
									2010-10-05	N	0	N	0	0	3		Peterfreund
									2010-12-14	Y	2.77 mg	Y	0.12 mg	0	5		Peterfreund
									2011-08-08	N	0	N	0	0	3		Peterfreund
									2011-11-18	Y	0.67 mg	N	0	0	4		Peterfreund
									2012-01-03	N	0	N	0	0	3		Peterfreund
									2012-01-03	N	0	N	0	0	4		Peterfreund
									2012-01-27	N	0	N	0	0	4		Peterfreund
									2012-07-31	N	0	N	0	0	4		Peterfreund
									2012-08-03	Y	2.47 mg	Y	0.16 mg	0	7		Peterfreund
									2012-11-02	N	0	N	0	0	4		Peterfreund
									2012-11-09	N	0	N	0	0	4		Peterfreund
									2012-11-09	Y	2.42 mg	N	0	0	4		Peterfreund
									2013-05-31	N	0	N	0	0	2		Peterfreund
									2013-08-09	N	0	Y	0.12 mg	0	6		Peterfreund
									2013-09-27	N	0	N	0	0	4		Peterfreund
									2013-10-25	N	0	N	0	20 mg	6		Peterfreund
									2013-11-08	Y	544.46 mg	Y	0.24 mg	5 mg	6		Peterfreund
									2013-12-03	Y	1.02 mg	N	0	10 mg	5		Peterfreund
									2014-08-26	N	0	N	0	15 mg	4		Peterfreund
									2014-08-26	N	0	N	0	25 mg	5		Peterfreund
									2015-02-12	Y	0.9 mg	Y	0.08 mg	0	3		Peterfreund
									2015-05-12	Y	1.75 mg	N	0	0	6		Peterfreund
									2015-07-31	N	0	N	0	0	5		Peterfreund
									2015-08-18	N	0	Y	0.08 mg	5 mg	6		Peterfreund
									2015-09-15	N	0	N	0	0	2		Peterfreund
									2009-06-09	Y	1.57 mg	Y	0.08 mg	20 mg	6		Peterfreund
									2010-02-23	Y	7.35 mg	Y	0.16 mg	10 mg	4		Peterfreund
									2010-11-02	Y	9.41 mg	N	0	30 mg	9		Peterfreund
									2012-10-16	Y	0.44 mg	N	0	20 mg	7		Peterfreund
									2013-07-05	Y	1.79 mg	N	0	0	6		Peterfreund
									2013-10-25	N	0	N	0	5 mg	5		Peterfreund
									2014-04-04	Y	0.94 mg	N	0	0	4		Peterfreund
									2014-10-14	N	0	N	0	20 mg	4		Peterfreund
									2016-02-12	Y	1.94 mg	N	0	0	4		Peterfreund
									2013-11-05	Y	5.83 mg	N	0	10 mg	11
									2010-05-20	N	0	N	0	0	6
									2010-07-08	Y	6.46 mg	Y	0.1 mg	25 mg	8
									2010-08-16	Y	0.68 mg	Y	0.04 mg	0	7
									2011-01-03	N	0	N	0	0	4
									2013-09-26	N	0	N	0	0	5
									2015-04-14	N	0	N	0	0	4
									2009-07-30	N	0	N	0	0	4
									2009-12-14	N	0	N	0	0	5
									2010-07-08	Y	1.03 mg	N	0	0	11
									2011-03-14	N	0	N	0	0	5
									2010-09-16	N	0	Y	0.04 mg	0	10
									2014-11-07	N	0	N	0	40 mg	8
									2012-07-12	Y	536.51 mg	N	0	0	5
									2012-08-02	N	0	N	0	0	3
									2014-06-17	Y	0.42 mg	N	0	0	7
									2010-01-26	N	0	N	0	0	5
									2010-01-26	N	0	N	0	0	5
									2011-06-16	Y	2.29 mg	Y	0.04 mg	0	4
									2011-05-26	Y	1.95 mg	N	0	0	6

## Sheet: NOT Pfreund
											MRN	CaseID	DateofService	PhenylephrineInfusion	PhenylephrineInfusionTotal	PhenylephrineBolus	PhenylephrineBolusTotal	EphedrineBolusTotal	TotalNumberOfDrugs	MRN	Attending
													2013-04-12	Y	361.33 mg	Y	0.08 mg	25 mg	8
													2010-01-25	N	0	N	0	10 mg	6
													2010-11-22	N	0	N	0	10 mg	6
													2009-02-12	Y	0.35 mg	N	0	0	9
													2015-12-10	N	0	N	0	0	4
													2014-10-09	N	0	N	0	10 mg	7
													2015-07-09	Y	0.29 mg	N	0	0	6
													2015-07-30	Y	0.16 mg	N	0	0	7
													2012-08-28	N	0	Y	0.08 mg	25 mg	5
													2014-04-25	Y	2.52 mg	N	0	0	6
													2015-04-03	N	0	N	0	0	5
													2011-11-11	Y	2.31 mg	Y	0.08 mg	0	4
													2010-02-25	N	0	N	0	0	6
													2011-03-22	Y	0.92 mg	N	0	0	7
													2011-06-20	N	0	N	0	10 mg	4
													2011-10-11	Y	0.5 mg	N	0	0	7
													2013-02-07	Y	0.08 mg	N	0	0	8
													2011-07-19	N	0	N	0	0	4
													2011-10-24	Y	4.81 mg	Y	0.52 mg	35 mg	7
													2014-07-03	Y	2.24 mg	N	0	0	6
													2010-07-26	N	0	N	0	0	4
													2014-06-03	N	0	N	0	0	5
													2010-01-12	N	0	N	0	0	3
													2012-11-16	N	0	N	0	0	3
													2009-10-06	N	0	N	0	0	2
													2013-03-26	N	0	N	0	0	5
													2010-08-17	Y	42.5 mg	Y	0.04 mg	10 mg	8
													2010-07-19	Y	2.69 mg	N	0	0	6
													2013-06-14	Y	0.52 mg	N	0	0	5
													2013-07-23	Y	1 mg	N	0	30 mg	6
													2013-09-24	N	0	N	0	10 mg	6
													2015-05-01	N	0	N	0	0	5
													2014-06-10	Y	11.72 mg	Y	0.4 mg	10 mg	6
													2014-08-01	Y	1.77 mg	N	0	0	6
													2015-05-01	Y	3.55 mg	Y	0.16 mg	0	5
													2015-12-15	N	0	N	0	0	5
													2011-11-04	Y	0.03 mg	N	0	0	7
													2013-03-19	N	0	N	0	0	4
													2013-08-02	N	0	N	0	0	5
													2014-08-29	N	0	N	0	0	3
													2014-01-07	Y	3.77 mg	N	0	10 mg	10
													2014-07-17	Y	4.96 mg	Y	0.08 mg	0	4
													2010-01-21	Y	0.58 mg	Y	0.08 mg	0	6
													2010-03-02	N	0	N	0	0	7
													2014-01-14	Y	2.41 mg	Y	0.16 mg	0	4
													2014-09-18	Y	3.07 mg	Y	0.24 mg	10 mg	8
													2014-03-18	Y	0.39 mg	Y	0.24 mg	10 mg	6
													2013-10-15	N	0	N	0	20 mg	7
													2015-02-27	N	0	N	0	0	5
													2012-12-14	N	0	N	0	0	4
													2013-10-08	Y	82.11 mg	N	0	10 mg	7
													2013-10-08	N	0	N	0	0	3
													2014-06-19	N	0	N	0	0	4
													2014-09-12	N	0	N	0	0	4
													2014-09-12	N	0	N	0	0	6
													2015-01-02	N	0	N	0	0	5
													2015-05-14	N	0	N	0	0	6
													2015-06-09	N	0	N	0	0	5
													2010-04-22	N	0	N	0	20 mg	6
													2011-11-08	N	0	N	0	0	6
													2013-04-23	Y	1.06 mg	N	0	0	5
													2014-10-03	N	0	N	0	0	5
													2011-08-01	Y	1.57 mg	N	0	30 mg	6
													2009-07-13	N	0	N	0	0	4
													2009-08-04	N	0	N	0	0	4
													2009-10-20	N	0	Y	0.04 mg	0	3
													2010-03-15	Y	0.08 mg	N	0	10 mg	6
													2009-06-29	Y	13.84 mg	Y	0.08 mg	0	5
													2009-06-29	N	0	N	0	0	7
													2013-11-05	Y	5.83 mg	N	0	10 mg	11
													2010-05-20	N	0	N	0	0	6
													2010-07-08	Y	6.46 mg	Y	0.1 mg	25 mg	8
													2010-08-16	Y	0.68 mg	Y	0.04 mg	0	8
													2011-01-03	N	0	N	0	0	4
													2013-09-26	N	0	N	0	0	5
													2015-04-14	N	0	N	0	0	5
													2009-07-30	N	0	N	0	0	4
													2009-12-14	N	0	N	0	0	5
													2010-07-08	Y	1.03 mg	N	0	0	11
													2011-03-14	N	0	N	0	0	5
													2010-09-16	N	0	Y	0.04 mg	0	10
													2014-11-07	N	0	N	0	40 mg	8
													2012-07-12	Y	536.51 mg	N	0	0	6
													2012-08-02	N	0	N	0	0	3
													2014-06-17	Y	0.42 mg	N	0	0	7
													2010-01-26	N	0	N	0	0	5
													2010-01-26	N	0	N	0	0	5
													2011-06-16	Y	2.29 mg	Y	0.04 mg	0	4
													2011-05-26	Y	1.95 mg	N	0	0	6				7 staff
																							37 different staff not Pfreund)

## Sheet: GA With Staff
caseID	Attendings	Residents	CRNA	BLANK	BLANK	BLANK	BLANK	BLANK	MRN	CaseID	DateofService	ASAClass	Case Procedure	ORRoomNo	BTimeToCTimeMinutes	PatientAge	PatientSex	PatientHeight	PatientWeight	PatientBMI	SpinalDrug	SpinalDrugDose	PhenylephrineInfusion	PhenylephrineInfusionTotal	PhenylephrineBolus	PhenylephrineBolusTotal	EphedrineBolusTotal	TotalNumberOfDrugs	Sizeofendotrachealtube	SizeofLMA	Extubation	Sevoflurane	Isoflurane	Eyeprotection	Eye Check
			NULL	d	d	d	d	d			2008-10-06	1	MICRODISCECTOMY	OR26	149	29 years,5 months,23 days	F	66 Inch(es)	130.07 lb(s)	20.99			N	0	N	0	0	8	0.75	NULL	YES	NO	YES	Tegaderm	1
				e	e	e	e	e			2008-10-14	2	LUMBAR POSTERIOR DECOMPRESSION	OR31	188	69 years,2 months,6 days	M	73 Inch(es)	222.67 lb(s)	29.37			Y	1.17 mg	N	0	0	8	0.75	NULL	NO	NO	YES	Tegaderm	1
				f	f	f	f	f			2008-10-16	2	LUMBAR POSTERIOR DECOMPRESSION	OR44	235	73 years,8 months,14 days	M		192.4 lb(s)	0			Y	4.81 mg	N	0	10 mg	11	0.75	NULL	YES	NO	YES	Tegaderm	1
				g	g	g	g	g			2008-10-17	2	LUMBAR POSTERIOR DECOMPRESSION	OR26	126	89 years,6 months,28 days	M	65 Inch(es)	201.42 lb(s)	33.51			Y	0.76 mg	N	0	0	6	0.7	NULL	YES	NO	YES	Tegaderm	1
				h	h	h	h	h			2008-10-17	2	LUMBAR POSTERIOR DECOMPRESSION	OR26	156	61 years,10 months,4 days	F	68 Inch(es)	62.13 lb(s)	9.45			N	0	N	0	60 mg	10	0.7	NULL	NO	NO	YES	Tegaderm	NULL
				i	i	i	i	i			2008-10-20	3	LUMBAR POSTERIOR DECOMPRESSION	OR26	125	69 years,2 months,6 days	F		177.37 lb(s)	0			Y	0.43 mg	N	0	10 mg	9	0.7	NULL	YES	NO	YES	Tegaderm	1
				j	j	j	j	j			2008-10-20	3	LUMBAR POSTERIOR DECOMPRESSION	OR26	138	73 years,0 months,20 days	F		163.14 lb(s)	0			Y	1.65 mg	N	0	0	10	0.7	NULL	YES	NO	YES	Tegaderm	1
				k	k	k	k	k			2008-10-27	2	MICRODISCECTOMY	OR26	129	32 years,5 months,22 days	F	65 Inch(es)	180.38 lb(s)	30.01			N	0	N	0	0	8	0.7	NULL	NO	NO	NO	Tegaderm	NULL
				l	l	l	l	l			2008-10-28	2	LUMBAR POSTERIOR DECOMPRESSION	OR25	192	76 years,1 months,22 days	M	69 Inch(es)	200.42 lb(s)	29.59			Y	16.03 mg	N	0	15 mg	9	0.75	NULL	NO	NO	YES	Tegaderm	NULL
				a	a	a	a	a			2008-10-30	2	LUMBAR POSTERIOR DECOMPRESSION	OR25	172	65 years,2 months,6 days	F	62.5 Inch(es)	151.32 lb(s)	27.23			Y	161.09 mg	N	0	10 mg	8	0.7	NULL	YES	NO	YES	NULL	1
				b	b	b	b	b			2008-10-30	2	LUMBAR POSTERIOR DECOMPRESSION	OR25	136	60 years,8 months,14 days	F	67 Inch(es)	177.37 lb(s)	27.78			N	0	Y	0.04 mg	15 mg	8	0.7	NULL	YES	NO	YES	Tegaderm	1
				c	c	c	c	c			2008-11-01	2	MICRODISCECTOMY	OR26	148	89 years,7 months,12 days	M	65 Inch(es)	200.62 lb(s)	33.38			Y	0.53 mg	N	0	0	8	0.7	NULL	YES	NO	YES	Tegaderm	1
				d	d	d	d	d			2008-11-03	2	LUMBAR POSTERIOR DECOMPRESSION	OR26	116	60 years,1 months,20 days	F	62 Inch(es)	120.25 lb(s)	21.99			Y	0.97 mg	N	0	0	8	0.65	NULL	NO	NO	YES	NULL	NULL
				e	e	e	e	e			2008-11-04	2	LUMBAR POSTERIOR DECOMPRESSION	OR25	237	76 years,10 months,23 days	M	70 Inch(es)	209.44 lb(s)	30.05			Y	0.91 mg	N	0	20 mg	9	0.75	NULL	YES	NO	YES	Tegaderm	1
				f	f	f	f	f			2008-11-06	2	MICRODISCECTOMY	OR44	164	61 years,0 months,23 days	F	62 Inch(es)	184.39 lb(s)	33.72			N	0	Y	0.16 mg	20 mg	14	0.7	NULL	YES	NO	YES	Tegaderm	1
											2008-11-06	2	LUMBAR POSTERIOR DECOMPRESSION	OR44	168	51 years,1 months,10 days	M	68 Inch(es)	176.37 lb(s)	26.81			N	0	N	0	0	12	0.75	NULL	YES	NO	YES	Tegaderm	1
											2008-11-10	2	LUMBAR POSTERIOR DECOMPRESSION	OR26	191	59 years,0 months,13 days	M	72 Inch(es)	195.41 lb(s)	26.5			N	0	N	0	0	6	0.75	NULL	YES	NO	YES	Tegaderm	NULL
											2008-11-14	3	LUMBAR POSTERIOR DECOMPRESSION	OR26	182	61 years,4 months,11 days	M	65 Inch(es)	170.36 lb(s)	28.35			Y	1.15 mg	N	0	0	7	0.75	NULL	YES	NO	YES	Tegaderm	NULL
											2008-11-17	2	LUMBAR POSTERIOR DECOMPRESSION	OR26	222	82 years,0 months,10 days	F			0			N	0	N	0	30 mg	9	0.7	NULL	YES	NO	YES	Tegaderm	0
											2008-11-18	2	LUMBAR FORAMINOTOMY	OR25	158	54 years,5 months,19 days	M		160.34 lb(s)	0			Y	10.89 mg	N	0	0	7	0.65	NULL	YES	YES	YES	Tegaderm	1
											2008-11-20	3	LUMBAR POSTERIOR DECOMPRESSION	OR44	181	63 years,2 months,3 days	M	70 Inch(es)	210.44 lb(s)	30.19			Y	0.74 mg	N	0	10 mg	11	0.7	NULL	YES	NO	YES	Tegaderm	1
											2008-11-24	3	LUMBAR POSTERIOR DECOMPRESSION	OR26	177	74 years,11 months,21 days	M	68 Inch(es)	200.42 lb(s)	30.47			Y	3.17 mg	N	0	0	9	0.75	NULL	YES	NO	YES	Tegaderm	1
											2008-12-02	2	MICRODISCECTOMY	OR25	157	60 years,0 months,9 days	F	61 Inch(es)	142.3 lb(s)	26.88			Y	0.6 mg	N	0	35 mg	12	0.7	NULL	YES	NO	YES	Tegaderm	1
											2008-12-02	2	LUMBAR POSTERIOR DECOMPRESSION	OR26	133	74 years,5 months,23 days	F		145.3 lb(s)	0			Y	33.95 mg	N	0	0	9	0.7	NULL	YES	NO	YES	Tegaderm	1
											2008-12-08	2	MICRODISCECTOMY	OR26	179	27 years,0 months,12 days	F	67 Inch(es)	120.25 lb(s)	18.83			N	0	N	0	10 mg	8	0.7	NULL	YES	YES	NO	Tegaderm	1
											2008-12-11	2	LUMBAR POSTERIOR DECOMPRESSION	OR25	206	85 years,8 months,6 days	F	60 Inch(es)	116.24 lb(s)	22.7			Y	1959.71 mg	N	0	0	7	0.7	NULL	YES	NO	YES	Tegaderm	1
											2008-12-13	1	MICRODISCECTOMY	OR27	160	23 years,2 months,24 days	F	66 Inch(es)	114.64 lb(s)	18.5			N	0	N	0	0	7	0.65	NULL	YES	NO	YES	Tegaderm	NULL
											2008-12-16	2	LUMBAR POSTERIOR DECOMPRESSION	OR31	233	63 years,7 months,20 days	M	71 Inch(es)	250.53 lb(s)	34.94			N	0	Y	0.08 mg	0	8	0.75	NULL	YES	NO	YES	Tegaderm	1
											2008-12-16	2	LUMBAR POSTERIOR DECOMPRESSION	OR31	262	71 years,0 months,22 days	F	66 Inch(es)	189.6 lb(s)	30.6			Y	7.71 mg	N	0	0	7	0.7	NULL	YES	NO	YES	NULL	1
											2008-12-19	3	LUMBAR POSTERIOR DECOMPRESSION	OR25	162	62 years,10 months,14 days	M	71 Inch(es)	265.56 lb(s)	37.03			Y	31.69 mg	N	0	0	7	0.75	NULL	YES	YES	YES	Tegaderm	NULL
											2008-12-29	2	LUMBAR POSTERIOR DISCECTOMY	OR26	167	52 years,9 months,20 days	F	62 Inch(es)	142.3 lb(s)	26.02			Y	0.61 mg	N	0	0	7	0.7	NULL	YES	NO	YES	Tape	1
											2008-12-29	3	LUMBAR POSTERIOR DECOMPRESSION	OR26	183	83 years,2 months,7 days	M	64 Inch(es)	145.3 lb(s)	24.94			Y	12.29 mg	N	0	0	9	0.75	NULL	YES	NO	YES	NULL	NULL
											2008-12-30	2	LUMBAR FORAMINOTOMY	OR25	187	58 years,5 months,29 days	F	633 Inch(es)	150.32 lb(s)	0.26			Y	1.42 mg	Y	0.08 mg	10 mg	10	0.75	NULL	YES	NO	YES	Tegaderm	1
											2009-01-05	4E	LUMBAR POSTERIOR DECOMPRESSION	OR26	226	87 years,4 months,1 days	M	69 Inch(es)	165.35 lb(s)	24.42			Y	1.06 mg	N	0	0	9	0.75	NULL	NO	NO	YES	Tegaderm	1
											2009-01-06	2	LUMBAR POSTERIOR DECOMPRESSION	OR25	119	67 years,4 months,29 days	F	61 Inch(es)	114.24 lb(s)	21.58			Y	0.49 mg	N	0	20 mg	10	0.7	NULL	YES	NO	YES	Tegaderm	1
											2009-01-08	2	LUMBAR POSTERIOR DECOMPRESSION	OR44	202	40 years,6 months,7 days	F	66 Inch(es)	336.71 lb(s)	54.34			N	0	N	0	0	5	0.75	NULL	YES	YES	NO	Tegaderm	1
											2009-01-12	3	LUMBAR POSTERIOR DECOMPRESSION	OR26	187	61 years,5 months,5 days	F	62 Inch(es)	251.33 lb(s)	45.96			N	0	N	0	25 mg	8	0.65	NULL	YES	YES	NO	NULL	NULL
											2009-01-12	1	MICRODISCECTOMY	OR26	175	24 years,5 months,7 days	F		180.38 lb(s)	0			Y	9.99 mg	Y	0.08 mg	0	6	0.65	NULL	YES	YES	NO	NULL	NULL
											2009-01-26	2	LUMBAR FORAMINOTOMY	OR44	160	59 years,3 months,0 days	M	72 Inch(es)	191.4 lb(s)	25.96			N	0	N	0	30 mg	11	0.75	NULL	YES	NO	YES	Tegaderm	1
											2009-01-27	2	LUMBAR FORAMINOTOMY	OR25	185	58 years,4 months,7 days	F			0			Y	0.09 mg	N	0	10 mg	9	0.7	NULL	YES	NO	YES	Tegaderm	NULL
											2009-01-29	2	MICRODISCECTOMY	OR36	144	30 years,10 months,13 days	F	66 Inch(es)	217.46 lb(s)	35.1			N	0	N	0	15 mg	9	0.7	NULL	YES	NO	YES	NULL	NULL
											2009-01-30	1	MICRODISCECTOMY	OR26	148	23 years,11 months,8 days	F	65 Inch(es)	145.3 lb(s)	24.18			N	0	N	0	0	9	0.7	NULL	YES	YES	NO	Tegaderm	1
											2009-02-03	3	LUMBAR DECOMPRESSION, LAMINECTOMY	OR25	266	71 years,10 months,24 days	M	69 Inch(es)	147.31 lb(s)	21.75			N	0	N	0	0	8	0.7	NULL	YES	NO	YES	Tape	NULL
											2009-02-12	2	MICRODISCECTOMY	OR26	160	42 years,5 months,8 days	F	69 Inch(es)	192.4 lb(s)	28.41			N	0	N	0	10 mg	10	0.7	NULL	YES	YES	YES	Tegaderm	1
											2009-02-14	2	LUMBAR DECOMPRESSION, LAMINECTOMY	OR25	187	66 years,11 months,4 days	F	68 Inch(es)	205.03 lb(s)	31.17			Y	0.7 mg	Y	0.08 mg	12.5 mg	12	0.7	NULL	NO	NO	YES	Tegaderm	1
											2009-02-17	2	LUMBAR POSTERIOR DECOMPRESSION	OR31	148	65 years,3 months,6 days	F			0			Y	0.1 mg	N	0	0	8	0.7	NULL	YES	NO	YES	Tegaderm	1
											2009-02-24	2	LUMBAR POSTERIOR DECOMPRESSION	OR31	256	61 years,10 months,10 days	F	63 Inch(es)	156.33 lb(s)	27.69			Y	6.44 mg	Y	0.04 mg	10 mg	12	0.7	NULL	YES	NO	NO	Tegaderm	1
											2009-02-24	2	MICRODISCECTOMY	OR31	140	44 years,10 months,0 days	M	71 Inch(es)	186.39 lb(s)	25.99			N	0	N	0	0	8	0.75	NULL	YES	YES	NO	Tegaderm	1
											2009-03-03	2	MICRODISCECTOMY	OR25	205	40 years,1 months,21 days	M	70 Inch(es)	279.99 lb(s)	40.17			N	0	N	0	15 mg	9	0.75	NULL	YES	NO	YES	Tegaderm	1
											2009-03-03	2	LUMBAR POSTERIOR DECOMPRESSION	OR25	173	49 years,4 months,3 days	F			0			N	0	N	0	0	7	0.7	NULL	NO	NO	YES	Tegaderm	1
											2009-03-16	1	LUMBAR POSTERIOR DECOMPRESSION	OR26	234	60 years,5 months,9 days	M	75 Inch(es)	211.44 lb(s)	26.43			N	0	N	0	0	7	0.75	NULL	YES	YES	NO	Tegaderm	1
											2009-03-17	3	LUMBAR POSTERIOR DECOMPRESSION	OR31	204	72 years,0 months,30 days	M	59 Inch(es)	100.21 lb(s)	20.24			N	0	N	0	10 mg	8	0.65	NULL	NO	NO	YES	Tegaderm	1
											2009-03-31	2	LUMBAR POSTERIOR DECOMPRESSION	OR25	194	53 years,6 months,6 days	M		280.59 lb(s)	0			Y	0.65 mg	N	0	0	9	0.75	NULL	NO	YES	YES	Tegaderm	1
											2009-04-07	2	LUMBAR POSTERIOR DECOMPRESSION	OR25	166	67 years,7 months,20 days	M	63 Inch(es)	181.38 lb(s)	32.13			Y	0.55 mg	Y	0.08 mg	0	8	0.75	NULL	YES	YES	YES	Tegaderm	1
											2009-04-13	2	LUMBAR POSTERIOR DECOMPRESSION	OR26	187	45 years,7 months,9 days	M	74 Inch(es)	211.44 lb(s)	27.14			N	0	N	0	0	6	0.75	NULL	YES	NO	YES	Tegaderm	1
											2009-04-14	3	LUMBAR POSTERIOR DECOMPRESSION	OR31	221	77 years,0 months,28 days	M	67 Inch(es)	165.35 lb(s)	25.89			N	0	N	0	0	6	NULL	NULL	YES	YES	NO	Tegaderm	NULL
											2009-04-20	3	LUMBAR POSTERIOR DECOMPRESSION	OR26	264	89 years,10 months,16 days	M	68 Inch(es)	173.36 lb(s)	26.36			Y	0.79 mg	N	0	0	10	0.75	NULL	YES	YES	NO	Tegaderm	1
											2009-04-25	3	LUMBAR LAMINECTOMY LESS THAN 3 LEVELS	OR26	210	57 years,2 months,18 days	M	72 Inch(es)	177.37 lb(s)	24.05			Y	4.15 mg	Y	0.16 mg	0	6	0.75	NULL	YES	NO	YES	Tegaderm	1
											2009-04-27	2	LUMBAR POSTERIOR DECOMPRESSION	OR26	194	67 years,7 months,9 days	F	65 Inch(es)	12.03 lb(s)	2			Y	0.42 mg	N	0	0	9	0.7	NULL	YES	YES	NO	Tegaderm	1
											2009-04-28	2	MICRODISCECTOMY	OR34	179	68 years,4 months,17 days	F	61 Inch(es)	167.55 lb(s)	31.65			N	0	N	0	35 mg	7	0.7	NULL	YES	YES	YES	Tegaderm	1
											2009-05-12	2	LUMBAR POSTERIOR DECOMPRESSION	OR25	150	78 years,4 months,17 days	F	65 Inch(es)	180.38 lb(s)	30.01			N	0	N	0	20 mg	7	0.75	NULL	YES	YES	NO	Tegaderm	1
											2009-05-14	3	MICRODISCECTOMY	OR44	179	70 years,7 months,1 days	M			0			Y	6.42 mg	N	0	20 mg	11	0.75	NULL	YES	YES	NO	Tegaderm	0
											2009-05-19	2	MICRODISCECTOMY	OR25	156	43 years,2 months,7 days	F	67 Inch(es)	160.34 lb(s)	25.11			N	0	N	0	0	7	0.75	NULL	YES	YES	NO	Tegaderm	1
											2009-06-08	2	MICRODISCECTOMY	OR26	178	56 years,6 months,28 days	F	62 Inch(es)	124.26 lb(s)	22.72			N	0	N	0	0	7	0.7	NULL	YES	NO	YES	Tegaderm	1
											2009-06-08	3	MICRODISCECTOMY	OR26	176	57 years,8 months,10 days	F	67 Inch(es)	232.49 lb(s)	36.41			Y	0.98 mg	Y	0.2 mg	15 mg	8	0.7	NULL	YES	NO	YES	Tegaderm	1
											2009-06-09	1	LUMBAR POSTERIOR DECOMPRESSION	OR44	158	62 years,8 months,26 days	M	74 Inch(es)	214.45 lb(s)	27.53			N	0	N	0	0	7	NULL	NULL	NO	YES	NO	Tegaderm	1
											2009-06-11	3	LUMBAR POSTERIOR DECOMPRESSION	OR44	172	76 years,9 months,1 days	F	61 Inch(es)	149.91 lb(s)	28.32			Y	2.95 mg	N	0	0	10	0.75	NULL	YES	NO	NO	Tegaderm	1
											2009-06-15	3	LUMBAR POSTERIOR DISCECTOMY	OR26	245	71 years,6 months,22 days	F			0			Y	1.95 mg	N	0	30 mg	10	0.7	NULL	YES	YES	NO	Tegaderm	1
											2009-06-15	2	MICRODISCECTOMY	OR26	157	45 years,9 months,11 days	M		208.44 lb(s)	0			N	0	N	0	0	9	0.7	NULL	YES	YES	NO	Tegaderm	1
											2009-06-16	3	LUMBAR POSTERIOR DECOMPRESSION	OR44	162	74 years,6 months,18 days	M		260.55 lb(s)	0			Y	39.79 mg	N	0	5 mg	7	0.75	NULL	YES	NO	YES	Tegaderm	1
											2009-06-16		LUMBAR POSTERIOR DECOMPRESSION	OR44	208	69 years,5 months,4 days	F			0			Y	0.82 mg	Y	0.2 mg	0	10	0.7	NULL	YES	YES	YES	Tegaderm	1
											2009-06-23	2	LUMBAR POSTERIOR DECOMPRESSION	OR25	188	59 years,11 months,1 days	M	69 Inch(es)	302.63 lb(s)	44.69			Y	4.66 mg	Y	0.24 mg	0	8	0.75	NULL	YES	YES	NO	Tegaderm	1
											2009-06-30	1	LUMBAR FORAMINOTOMY	OR31	201	46 years,4 months,25 days	M	73 Inch(es)	235.49 lb(s)	31.07			N	0	N	0	0	8	0.75	NULL	YES	YES	YES	Tegaderm	1
											2009-07-02	2	LUMBAR FORAMINOTOMY	OR44	248	77 years,6 months,21 days	M	71 Inch(es)	200.42 lb(s)	27.95			N	0	N	0	0	9	0.75	NULL	YES	NO	YES	Tegaderm	1
											2009-07-02	2	LUMBAR POSTERIOR DISCECTOMY	OR44	164	53 years,10 months,10 days	M	70 Inch(es)	190.4 lb(s)	27.32			N	0	N	0	0	9	0.75	NULL	YES	NO	YES	Tegaderm	1
											2009-07-23	2	LUMBAR POSTERIOR DECOMPRESSION	OR25	303	67 years,1 months,14 days	M	63 Inch(es)	145.3 lb(s)	25.74			Y	0.92 mg	Y	0.28 mg	35 mg	12	0.7	NULL	YES	YES	NO	Tegaderm	1
											2009-08-06	3	LUMBAR POSTERIOR DISCECTOMY	OR25	165	70 years,9 months,21 days	M	69 Inch(es)	140.29 lb(s)	20.71			Y	3.75 mg	N	0	15 mg	10	0.75	NULL	YES	YES	NO	Tegaderm	1
											2009-08-11	2	LUMBAR POSTERIOR DECOMPRESSION	OR44	201	79 years,5 months,26 days	F	64 Inch(es)	106.22 lb(s)	18.23			Y	3.83 mg	Y	0.4 mg	0	8	0.7	NULL	YES	YES	NO	Tegaderm	1
											2009-08-13	3	LUMBAR POSTERIOR DECOMPRESSION	OR44	190	70 years,10 months,27 days	F	59 Inch(es)	183.38 lb(s)	37.03			Y	3.27 mg	Y	0.2 mg	20 mg	10	0.7	NULL	YES	NO	YES	Tegaderm	1
											2009-08-17	3	LUMBAR FORAMINOTOMY	OR26	173	48 years,0 months,4 days	M	66 Inch(es)	184.39 lb(s)	29.76			N	0	N	0	15 mg	9	0.7	NULL	YES	YES	NO	Tegaderm	1
											2009-08-18	2	LUMBAR POSTERIOR DISCECTOMY	OR44	184	56 years,8 months,27 days	F	63 Inch(es)	159.33 lb(s)	28.22	Bupivacaine 0.5%	10 ml	N	0	N	0	15 mg	4	0.7	NULL	YES	YES	NO	NULL	NULL
											2009-08-20	2	LUMBAR POSTERIOR DECOMPRESSION	OR21	157	72 years,4 months,28 days	M	72 Inch(es)	220.46 lb(s)	29.9			N	0	N	0	10 mg	7	0.75	NULL	YES	YES	YES	Tegaderm	NULL
											2009-09-01	2	LUMBAR POSTERIOR DECOMPRESSION	OR44	168	66 years,3 months,19 days	F		135.28 lb(s)	0			N	0	Y	0.04 mg	10 mg	8	0.75	NULL	YES	NO	YES	Tegaderm	1
											2009-09-01	2	LUMBAR FORAMINOTOMY	OR44	174	56 years,9 months,15 days	M		190.4 lb(s)	0			N	0	N	0	15 mg	12	0.75	NULL	YES	NO	YES	Tegaderm	1
											2009-09-01	2	LUMBAR FORAMINOTOMY	OR44	172	68 years,11 months,21 days	F		120.25 lb(s)	0			N	0	Y	0.04 mg	45 mg	11	0.7	NULL	YES	NO	YES	Tegaderm	1
											2009-09-03	2	LUMBAR POSTERIOR DECOMPRESSION	OR27	193	56 years,6 months,24 days	F	60 Inch(es)	152.12 lb(s)	29.71			N	0	N	0	10 mg	7	0.7	NULL	YES	NO	YES	Tegaderm	NULL
											2009-09-08	2	LUMBAR POSTERIOR DECOMPRESSION	OR44	188	68 years,1 months,3 days	M		130.27 lb(s)	0			N	0	N	0	10 mg	10	0.75	NULL	YES	YES	NO	Tegaderm	1
											2009-09-14	2	LUMBAR POSTERIOR DECOMPRESSION	OR25	218	71 years,8 months,25 days	M	71 Inch(es)	185.39 lb(s)	25.85			N	0	N	0	30 mg	8	0.75	NULL	YES	NO	YES	Tegaderm	1
											2009-09-17	2	LUMBAR POSTERIOR DECOMPRESSION	OR44	233	57 years,2 months,25 days	F	67 Inch(es)	213.85 lb(s)	33.49			N	0	N	0	0	10	0.7	NULL	YES	YES	NO	Tegaderm	1
											2009-09-21	2	LUMBAR POSTERIOR DECOMPRESSION	OR26	48	65 years,6 months,14 days	M			0			Y	4.5 mg	N	0	0	3	NULL	NULL	NO	NO	NO	NULL	NULL
											2009-09-24	3	LUMBAR POSTERIOR DECOMPRESSION	OR25	215	65 years,6 months,17 days	M	66 Inch(es)	170.36 lb(s)	27.49			Y	7.26 mg	N	0	0	7	0.75	NULL	YES	NO	YES	Tegaderm	NULL
											2009-10-05	1	LUMBAR POSTERIOR DECOMPRESSION	OR26	179	53 years,9 months,4 days	M	72 Inch(es)	240.3 lb(s)	32.59			N	0	N	0	0	2	0.75	NULL	YES	YES	NO	NULL	NULL
											2009-10-13	3	LUMBAR POSTERIOR DISCECTOMY	OR44	138	68 years,0 months,25 days	F	65 Inch(es)	129.27 lb(s)	21.51			N	0	Y	0.2 mg	0	10	0.7	NULL	YES	NO	YES	Tegaderm	1
											2009-10-14	2	LUMBAR POSTERIOR DISCECTOMY	OR30	157	53 years,1 months,16 days	M	71 Inch(es)	217.46 lb(s)	30.33			N	0	N	0	0	9	0.75	NULL	YES	NO	YES	Tegaderm	1
											2009-10-15	3	LUMBAR POSTERIOR DECOMPRESSION	OR25	163	83 years,2 months,21 days	M	68 Inch(es)	185.39 lb(s)	28.19			Y	2.54 mg	Y	0.24 mg	0	12	0.75	NULL	YES	NO	NO	Tegaderm	1
											2009-10-15	3	LUMBAR FORAMINOTOMY	OR25	201	52 years,11 months,0 days	F	64 Inch(es)	198.42 lb(s)	34.05			Y	988.07 mg	N	0	25 mg	12	0.7	NULL	YES	NO	NO	Tegaderm	1
											2009-10-19	2	LUMBAR POSTERIOR DECOMPRESSION	OR26	245	53 years,7 months,25 days	M			0			N	0	N	0	0	7	0.7	NULL	YES	NO	YES	Tegaderm	1
											2009-10-19	2	MICRODISCECTOMY	OR26	166	42 years,7 months,6 days	F			0			N	0	N	0	0	6	0.75	NULL	YES	NO	YES	Tegaderm	1
											2009-10-20	2	LUMBAR FORAMINOTOMY	OR44	186	56 years,3 months,21 days	M			0			N	0	N	0	15 mg	10	0.7	NULL	YES	NO	YES	Tegaderm	1
											2009-10-22	2	LUMBAR POSTERIOR DECOMPRESSION	OR25	114	75 years,5 months,19 days	M	68 Inch(es)	164.34 lb(s)	24.99			Y	2.21 mg	N	0	10 mg	10	0.75	NULL	YES	NO	YES	Tegaderm	1
											2009-11-02	3	LUMBAR LAMINECTOMY LESS THAN 3 LEVELS	OR26	194	76 years,1 months,11 days	M	65 Inch(es)	141.1 lb(s)	23.48			Y	4.75 mg	Y	0.16 mg	0	11	0.75	NULL	YES	YES	NO	Tegaderm	1
											2009-11-03	2	LUMBAR POSTERIOR DECOMPRESSION	OR44	162	53 years,7 months,26 days	F	66 Inch(es)	171.36 lb(s)	27.66			N	0	N	0	20 mg	10	0.6	NULL	YES	NO	YES	Tegaderm	1
											2009-11-10	2	LUMBAR POSTERIOR DECOMPRESSION	OR31	187	58 years,8 months,6 days	M	70 Inch(es)	170.36 lb(s)	24.44			Y	1.78 mg	N	0	0	7	0.7	NULL	YES	NO	YES	Tape	1
											2009-11-19	2	MICRODISCECTOMY	OR25	149	55 years,4 months,9 days	M		275.58 lb(s)	0			N	0	N	0	0	6	0.75	NULL	YES	NO	YES	Tegaderm	1
											2009-11-30	2	LUMBAR POSTERIOR DECOMPRESSION	OR26	174	50 years,6 months,6 days	M	72 Inch(es)	200.42 lb(s)	27.18			N	0	N	0	0	6	0.75	NULL	YES	NO	YES	Tegaderm	1
											2009-12-01	2	LUMBAR POSTERIOR DECOMPRESSION	OR44	216	62 years,10 months,7 days	M	73 Inch(es)	187.39 lb(s)	24.72			Y	1.03 mg	N	0	0	11	0.75	NULL	YES	NO	YES	Tegaderm	1
											2009-12-07	1	LUMBAR POSTERIOR DECOMPRESSION	OR26	207	54 years,2 months,22 days	M	72 Inch(es)	254.53 lb(s)	34.52			N	0	N	0	0	6	0.75	NULL	YES	NO	YES	Tegaderm	1
											2009-12-07	2	LUMBAR POSTERIOR DECOMPRESSION	OR26	200	69 years,9 months,7 days	F	67 Inch(es)	120.25 lb(s)	18.83			Y	1.49 mg	N	0	0	10	0.7	NULL	YES	NO	YES	Tegaderm	1
											2009-12-08	2	LUMBAR POSTERIOR DECOMPRESSION	OR44	246	83 years,3 months,22 days	M	72 Inch(es)	218.46 lb(s)	29.63			Y	1.2 mg	N	0	0	5	0.75	NULL	YES	YES	NO	Tegaderm	1
											2009-12-08	2	LUMBAR POSTERIOR DECOMPRESSION	OR44	196	72 years,8 months,25 days	M	72 Inch(es)	197.41 lb(s)	26.77			Y	3.78 mg	N	0	25 mg	8	0.75	NULL	YES	YES	NO	Tape	1
											2009-12-09	2	LUMBAR POSTERIOR DECOMPRESSION	OR23	168	52 years,11 months,9 days	F	64 Inch(es)	169.76 lb(s)	29.14			N	0	Y	0.2 mg	20 mg	10	0.75	NULL	YES	NO	YES	Tape	1
											2009-12-17	2	LUMBAR POSTERIOR DECOMPRESSION	OR25	255	51 years,3 months,28 days	M	72 Inch(es)	250.53 lb(s)	33.97			N	0	N	0	5 mg	8	0.7	NULL	YES	NO	YES	Tegaderm	1
											2009-12-21	2	LUMBAR POSTERIOR DECOMPRESSION	OR26	155	41 years,0 months,21 days	M	69 Inch(es)	183.38 lb(s)	27.08			N	0	N	0	0	8	0.75	NULL	YES	NO	YES	Tape	1
											2009-12-21	2	LUMBAR POSTERIOR DECOMPRESSION	OR26	146	34 years,8 months,12 days	F	63 Inch(es)	130.07 lb(s)	23.04			Y	0.78 mg	N	0	0	8	0.7	NULL	YES	YES	YES	Tape	1
											2010-01-11	2	LUMBAR POSTERIOR DISCECTOMY	OR26	139	48 years,8 months,4 days	M	70 Inch(es)	223.47 lb(s)	32.06			N	0	N	0	0	7	0.75	NULL	YES	NO	YES	Tegaderm	1
											2010-01-11	2	LUMBAR POSTERIOR DECOMPRESSION	OR26	187	30 years,5 months,28 days	F	62 Inch(es)	205.43 lb(s)	37.57			N	0	N	0	0	9	0.7	NULL	YES	NO	YES	Tegaderm	1
											2010-01-16	2	LUMBAR POSTERIOR DECOMPRESSION	OR30	158	66 years,10 months,28 days	M	68 Inch(es)	196.41 lb(s)	29.86			N	0	N	0	0	10	0.75	NULL	YES	NO	YES	Tegaderm	1
											2010-01-28	2	LUMBAR POSTERIOR DISCECTOMY	OR25	146	40 years,2 months,4 days	M		207.43 lb(s)	0			N	0	Y	0.04 mg	0	13	0.75	NULL	YES	NO	YES	Tegaderm	NULL
											2010-01-28	2	MICRODISCECTOMY	OR25	127	46 years,6 months,4 days	M		227.48 lb(s)	0			N	0	N	0	20 mg	10	0.75	NULL	YES	NO	YES	Tegaderm	NULL
											2010-02-01	2	LUMBAR POSTERIOR DECOMPRESSION	OR26	153	54 years,6 months,22 days	M	67 Inch(es)	193.41 lb(s)	30.29			Y	0.9 mg	N	0	25 mg	8	0.75	NULL	YES	YES	NO	Tegaderm	1
											2010-02-02	2	LUMBAR POSTERIOR DECOMPRESSION	OR31	245	68 years,11 months,10 days	M	66 Inch(es)	160.34 lb(s)	25.88			Y	0.41 mg	N	0	50 mg	10	0.75	NULL	YES	NO	YES	Tegaderm	1
											2010-02-02	2	LUMBAR POSTERIOR DECOMPRESSION	OR31	199	63 years,8 months,26 days	F	59 Inch(es)	95.2 lb(s)	19.23			N	0	Y	0.08 mg	0	12	0.7	NULL	YES	NO	YES	Tegaderm	1
											2010-02-09	2	LUMBAR POSTERIOR DECOMPRESSION	OR44	156	59 years,5 months,6 days	F	61 Inch(es)	191.4 lb(s)	36.16			N	0	N	0	0	10	0.7	NULL	YES	NO	YES	Tegaderm	1
											2010-02-11	1	LUMBAR POSTERIOR DECOMPRESSION	OR25	190	61 years,8 months,13 days	M	77 Inch(es)	195.41 lb(s)	23.17			Y	0.86 mg	Y	0.08 mg	0	8	0.75	NULL	YES	NO	YES	Tegaderm	1
											2010-02-22	3	LUMBAR POSTERIOR DECOMPRESSION	OR26	153	43 years,7 months,0 days	F	68 Inch(es)	155.33 lb(s)	23.62			N	0	N	0	0	8	0.7	NULL	YES	NO	YES	Tegaderm	1
											2010-03-01	2	MICRODISCECTOMY	OR26	127	52 years,11 months,11 days	F	69 Inch(es)	212.45 lb(s)	31.37			Y	1.82 mg	N	0	10 mg	10	0.7	NULL	YES	NO	YES	Tegaderm	1
											2010-03-15	2	LUMBAR POSTERIOR DECOMPRESSION	OR26	156	70 years,8 months,10 days	M	68 Inch(es)	157.33 lb(s)	23.92			Y	5.56 mg	Y	0.24 mg	0	10	0.75	NULL	YES	NO	YES	Tegaderm	1
											2010-03-16	1	MICRODISCECTOMY	OR44	163	30 years,3 months,23 days	M	76 Inch(es)	282.19 lb(s)	34.35			N	0	N	0	0	9	0.75	NULL	YES	YES	NO	Tegaderm	1
											2010-03-22	3	LUMBAR POSTERIOR DECOMPRESSION	OR26	203	66 years,10 months,13 days	M	68 Inch(es)	329.69 lb(s)	50.12			Y	6.8 mg	N	0	30 mg	14	0.75	NULL	YES	YES	NO	Tegaderm	1
											2010-03-25	2	LUMBAR POSTERIOR DECOMPRESSION	OR25	159	63 years,2 months,1 days	M	73 Inch(es)	185.39 lb(s)	24.46			N	0	Y	0.04 mg	0	10	0.75	NULL	YES	NO	YES	Tegaderm	1
											2010-03-29	2	LUMBAR POSTERIOR DECOMPRESSION	OR26	160	73 years,9 months,3 days	F	64 Inch(es)	167.35 lb(s)	28.72			Y	2.69 mg	Y	0.16 mg	15 mg	10	0.7	NULL	NO	NO	YES	Tegaderm	1
											2010-03-29	2	LUMBAR POSTERIOR DECOMPRESSION	OR26	166	72 years,9 months,0 days	M	73 Inch(es)	195.41 lb(s)	25.78			N	0	N	0	0	8	0.75	NULL	YES	NO	YES	Tegaderm	1
											2010-03-29	2	LUMBAR POSTERIOR DECOMPRESSION	OR26	233	80 years,6 months,16 days	M	70 Inch(es)	170.36 lb(s)	24.44			Y	1.83 mg	N	0	0	10	0.75	NULL	YES	NO	YES	Tegaderm	1
											2010-04-05	2	LUMBAR POSTERIOR DECOMPRESSION	OR26	187	54 years,9 months,23 days	M	68 Inch(es)	215.45 lb(s)	32.76			Y	1.27 mg	N	0	15 mg	11	0.75	NULL	YES	NO	YES	Tegaderm	1
											2010-04-05	2	LUMBAR POSTERIOR DECOMPRESSION	OR26	215	52 years,9 months,7 days	M	72 Inch(es)	244.51 lb(s)	33.16			Y	5.4 mg	Y	0.08 mg	0	12	0.75	NULL	YES	NO	YES	Tegaderm	1
											2010-04-06	2	MICRODISCECTOMY	OR44	192	85 years,5 months,2 days	M	70 Inch(es)	205.43 lb(s)	29.47			Y	3.88 mg	N	0	30 mg	8	0.75	NULL	YES	YES	YES	Tegaderm	1
											2010-04-13	2	LUMBAR POSTERIOR DECOMPRESSION	OR44	198	73 years,11 months,8 days	M	68 Inch(es)	194.41 lb(s)	29.56			Y	1.14 mg	N	0	25 mg	10	0.75	NULL	YES	NO	YES	Tegaderm	1
											2010-04-13	2	LUMBAR POSTERIOR DECOMPRESSION	OR44	199	69 years,2 months,20 days	M	68 Inch(es)	240.5 lb(s)	36.56			N	0	N	0	25 mg	13	0.75	NULL	YES	YES	YES	Tegaderm	1
											2010-04-20	2	LUMBAR FORAMINOTOMY	OR44	145	69 years,9 months,23 days	M		220.46 lb(s)	0			Y	47.08 mg	N	0	20 mg	9	0.75	NULL	YES	YES	NO	Tegaderm	1
											2010-04-26	2	LUMBAR POSTERIOR DECOMPRESSION	OR26	127	51 years,6 months,7 days	F	60 Inch(es)	118.25 lb(s)	23.09			N	0	N	0	0	9	0.75	NULL	YES	NO	NO	Tegaderm	1
											2010-04-27	2	LUMBAR POSTERIOR DECOMPRESSION	OR44	122	68 years,9 months,5 days	F		114.24 lb(s)	0			Y	0.02 mg	N	0	15 mg	11	0.7	NULL	YES	NO	YES	Tegaderm	1
											2010-05-10	1	MICRODISCECTOMY	OR26	147	41 years,8 months,29 days	M	70 Inch(es)	145.3 lb(s)	20.85			N	0	N	0	0	7	0.75	NULL	YES	YES	NO	Tegaderm	1
											2010-05-11	3	MICRODISCECTOMY	OR44	134	70 years,2 months,21 days	M	68 Inch(es)	250.53 lb(s)	38.09			Y	3.08 mg	Y	0.28 mg	0	10	0.75	NULL	NO	YES	NO	Tegaderm	1
											2010-05-13	2	LUMBAR POSTERIOR DECOMPRESSION	OR25	139	69 years,1 months,12 days	F		240.5 lb(s)	0			Y	0.41 mg	Y	0.04 mg	5 mg	11	0.7	NULL	YES	YES	NO	Tegaderm	1
											2010-05-13	3	LUMBAR POSTERIOR DISCECTOMY	OR47	230	48 years,5 months,4 days	F	65 Inch(es)	246.52 lb(s)	41.02			N	0	N	0	0	9	0.75	NULL	YES	YES	NO	Tape	1
											2010-05-17	2	MICRODISCECTOMY	OR26	176	69 years,10 months,19 days	M	70 Inch(es)	225.47 lb(s)	32.35			N	0	N	0	0	6	0.75	NULL	YES	YES	NO	Tegaderm	1
											2010-05-18	2	MICRODISCECTOMY	OR44	174	52 years,10 months,3 days	M	77 Inch(es)	251.33 lb(s)	29.8			N	0	N	0	0	9	0.75	NULL	YES	YES	NO	Tegaderm	1
											2010-05-20	3	LUMBAR POSTERIOR DECOMPRESSION	OR24	110	68 years,11 months,14 days	M	67 Inch(es)	153.32 lb(s)	24.01			Y	1852.61 mg	Y	0.12 mg	0	6	0.75	NULL	NO	YES	NO	NULL	NULL
											2010-05-27	2	MICRODISCECTOMY	OR25	175	30 years,10 months,11 days	F	62 Inch(es)	205.43 lb(s)	37.57			N	0	N	0	0	8	0.7	NULL	YES	NO	NO	NULL	NULL
											2010-06-03	2	LUMBAR FORAMINOTOMY	OR25	183	75 years,4 months,1 days	M	70 Inch(es)	192.4 lb(s)	27.6			Y	4.78 mg	N	0	35 mg	11	0.75	NULL	YES	YES	NO	Tegaderm	1
											2010-06-05	2	LUMBAR POSTERIOR DECOMPRESSION	OR31	159	43 years,10 months,3 days	M	51 Inch(es)	116.85 lb(s)	31.58			Y	116.33 mg	Y	0.08 mg	5 mg	8	NULL	5	YES	YES	NO	Tegaderm	NULL
											2010-06-10	2	LUMBAR POSTERIOR DECOMPRESSION	OR44	174	68 years,8 months,22 days	F	64 Inch(es)	138.29 lb(s)	23.73			Y	1.42 mg	N	0	0	11	0.7	NULL	YES	YES	NO	Tegaderm	NULL
											2010-06-14	2	LUMBAR POSTERIOR DECOMPRESSION	OR26	233	54 years,8 months,9 days	M		276.58 lb(s)	0			Y	0.94 mg	N	0	0	8	0.75	NULL	YES	NO	YES	Tegaderm	1
											2010-06-15	3	LUMBAR POSTERIOR DECOMPRESSION	OR25	154	77 years,1 months,10 days	M	72 Inch(es)	260.15 lb(s)	35.28			Y	1.17 mg	Y	0.16 mg	5 mg	8	0.75	NULL	YES	YES	YES	Tegaderm	1
											2010-06-15	2	LUMBAR POSTERIOR DECOMPRESSION	OR25	160	68 years,3 months,13 days	F	58 Inch(es)	161.34 lb(s)	33.72			Y	1.28 mg	Y	0.12 mg	0	9	0.7	NULL	YES	YES	NO	Tegaderm	1
											2010-06-21	2	MICRODISCECTOMY	OR26	159	54 years,4 months,6 days	M		228.48 lb(s)	0			Y	48.74 mg	N	0	0	5	0.75	NULL	YES	NO	YES	NULL	1
											2010-06-22	2	LUMBAR POSTERIOR DECOMPRESSION	OR44	194	68 years,11 months,17 days	F	63 Inch(es)	127.27 lb(s)	22.54			N	0	N	0	10 mg	10	0.7	NULL	YES	NO	YES	Tegaderm	1
											2010-06-29	1	MICRODISCECTOMY	OR44	131	45 years,2 months,2 days	F	67 Inch(es)	173.36 lb(s)	27.15			N	0	N	0	0	10	0.7	NULL	YES	NO	YES	NULL	1
											2010-06-30	2	MICRODISCECTOMY	OR30	142	56 years,7 months,10 days	M	68 Inch(es)	150.32 lb(s)	22.85			Y	1.52 mg	Y	0.16 mg	5 mg	9	0.75	NULL	YES	YES	NO	Tegaderm	1
											2010-07-06	2	LUMBAR POSTERIOR DECOMPRESSION	OR44	154	70 years,0 months,2 days	F	62 Inch(es)	140.29 lb(s)	25.66			N	0	N	0	10 mg	10	0.7	NULL	YES	NO	YES	Tegaderm	1
											2010-07-12		LUMBAR POSTERIOR DECOMPRESSION	OR26	135	56 years,1 months,24 days	F			0			N	0	N	0	30 mg	8	0.7	NULL	NO	YES	YES	Tegaderm	NULL
											2010-07-13	3	LUMBAR POSTERIOR DECOMPRESSION	OR31	210	43 years,11 months,11 days	M	51 Inch(es)	113.24 lb(s)	30.61			N	0	N	0	0	10	0.65	NULL	YES	NO	YES	Tegaderm	1
											2010-07-20	2	LUMBAR POSTERIOR DECOMPRESSION	OR31	204	70 years,0 months,4 days	F	63 Inch(es)	256.54 lb(s)	45.44			N	0	Y	0.08 mg	45 mg	10	NULL	NULL	YES	NO	YES	Tegaderm	NULL
											2010-07-26	2	MICRODISCECTOMY	OR26	144	40 years,0 months,13 days	M	69 Inch(es)	152.32 lb(s)	22.49			N	0	N	0	0	7	0.75	NULL	NO	YES	NO	Tegaderm	1
											2010-07-29	2	LUMBAR POSTERIOR DECOMPRESSION	OR27	177	74 years,7 months,22 days	M	67 Inch(es)	163.34 lb(s)	25.58			Y	0.81 mg	N	0	0	9	0.7	NULL	YES	YES	NO	Tape	1
											2010-07-29	3	LUMBAR POSTERIOR DECOMPRESSION	OR27	166	40 years,3 months,18 days	M	77 Inch(es)	250.53 lb(s)	29.71			N	0	Y	0.12 mg	0	8	0.75	NULL	YES	YES	NO	Tape	1
											2010-08-02	2	LUMBAR POSTERIOR DECOMPRESSION	OR26	146	59 years,8 months,18 days	F	59 Inch(es)	111.13 lb(s)	22.44			Y	1.74 mg	N	0	50 mg	11	0.7	NULL	YES	NO	YES	Tegaderm	NULL
											2010-08-02	2	MICRODISCECTOMY	OR26	144	34 years,5 months,3 days	M	70 Inch(es)	161.34 lb(s)	23.15			N	0	N	0	0	7	0.75	NULL	YES	NO	YES	Tegaderm	NULL
											2010-08-02	2	LUMBAR POSTERIOR DECOMPRESSION	OR26	177	75 years,6 months,19 days	M	69 Inch(es)	204.03 lb(s)	30.13			Y	7.23 mg	Y	0.36 mg	35 mg	12	0.75	NULL	YES	NO	YES	Tegaderm	NULL
											2010-08-17	1	MICRODISCECTOMY	OR25	129	41 years,10 months,4 days	M	72 Inch(es)	170.36 lb(s)	23.1			N	0	N	0	0	5	0.73	NULL	YES	YES	NO	Tegaderm	1
											2010-08-30	2	LUMBAR POSTERIOR DECOMPRESSION	OR26	164	67 years,0 months,27 days	F			0			N	0	Y	0.08 mg	5 mg	9	0.7	NULL	YES	NO	YES	Tegaderm	1
											2010-08-30	3	LUMBAR POSTERIOR DECOMPRESSION	OR26	236	82 years,7 months,8 days	M		170.36 lb(s)	0			Y	1.26 mg	N	0	5 mg	7	0.7	NULL	YES	YES	YES	Tegaderm	1
											2010-08-31	1	MICRODISCECTOMY	OR44	116	46 years,8 months,15 days	M	68 Inch(es)	165.35 lb(s)	25.14			N	0	N	0	10 mg	9	0.75	NULL	YES	YES	NO	Tegaderm	1
											2010-09-02	2	LUMBAR POSTERIOR DECOMPRESSION	OR25	178	75 years,2 months,0 days	M	71 Inch(es)	181.38 lb(s)	25.29			Y	1.43 mg	N	0	27 mg	8	NULL	NULL	YES	NO	YES	Tape	1
											2010-09-14	2	LUMBAR POSTERIOR DECOMPRESSION	OR44	178	66 years,0 months,21 days	M	71 Inch(es)	24.05 lb(s)	3.35			N	0	N	0	0	10	0.75	NULL	YES	NO	NO	Tegaderm	1
											2010-09-14	2	MICRODISCECTOMY	OR44	130	44 years,8 months,7 days	M	71 Inch(es)	211.44 lb(s)	29.49			N	0	N	0	0	9	0.75	NULL	NO	NO	NO	Tegaderm	1
											2010-09-14	3	LUMBAR POSTERIOR DECOMPRESSION	OR44	174	70 years,0 months,13 days	M	67 Inch(es)	218.46 lb(s)	34.21			Y	2204.37 mg	N	0	0	8	0.75	NULL	YES	YES	NO	Tegaderm	1
											2010-09-20	2	LUMBAR POSTERIOR DECOMPRESSION	OR26	158	80 years,3 months,21 days	F	63 Inch(es)	196.41 lb(s)	34.79			Y	3.8 mg	Y	0.08 mg	5 mg	14	0.75	NULL	YES	YES	NO	Tegaderm	1
											2010-09-21	2	LUMBAR POSTERIOR DECOMPRESSION	OR44	237	78 years,3 months,2 days	M		176.37 lb(s)	0			N	0	N	0	25 mg	12	0.8	NULL	YES	YES	NO	NULL	NULL
											2010-09-23	2	LUMBAR FORAMINOTOMY	OR44	220	53 years,1 months,16 days	M	70 Inch(es)	208.44 lb(s)	29.9			N	0	N	0	0	11	0.75	NULL	YES	NO	NO	Tegaderm	1
											2010-10-07	2	LUMBAR POSTERIOR DECOMPRESSION	OR27	170	66 years,2 months,30 days	M	68 Inch(es)	169.76 lb(s)	25.81			Y	1.72 mg	N	0	0	8	0.75	NULL	YES	YES	NO	Tegaderm	1
											2010-10-09	2	MICRODISCECTOMY	OR27	189	67 years,9 months,21 days	M	70 Inch(es)	154.32 lb(s)	22.14			N	0	N	0	35 mg	9	0.75	NULL	YES	YES	NO	Tegaderm	NULL
											2010-10-09	2	LUMBAR POSTERIOR DISCECTOMY	OR27	223	40 years,3 months,22 days	M	67 Inch(es)	175.37 lb(s)	27.46			N	0	Y	0.08 mg	0	8	0.75	NULL	YES	YES	NO	Tegaderm	NULL
											2010-10-12	2	LUMBAR POSTERIOR DECOMPRESSION	OR31	170	57 years,9 months,28 days	F	64 Inch(es)	170.36 lb(s)	29.24			N	0	N	0	0	10	0.7	NULL	YES	NO	YES	Tegaderm	1
											2010-11-01	2	LUMBAR POSTERIOR DECOMPRESSION	OR26	148	68 years,1 months,17 days	F		110.23 lb(s)	0			Y	1.2 mg	Y	0.12 mg	5 mg	11	0.7	NULL	YES	YES	NO	Tegaderm	1
											2010-11-01	2	LUMBAR POSTERIOR DECOMPRESSION	OR26	171	72 years,3 months,12 days	F	63 Inch(es)	150.32 lb(s)	26.63			Y	0.83 mg	N	0	0	11	0.7	NULL	YES	YES	NO	Tegaderm	1
											2010-11-09	3	MICRODISCECTOMY	OR25	184	70 years,10 months,14 days	F	64 Inch(es)	214.45 lb(s)	36.81			N	0	N	0	0	10	0.7	NULL	YES	NO	YES	Tegaderm	1
											2010-11-22	2	LUMBAR POSTERIOR DECOMPRESSION	OR26	123	56 years,10 months,13 days	F	62 Inch(es)	140.29 lb(s)	25.66			Y	1.52 mg	N	0	15 mg	12	0.75	NULL	YES	YES	YES	Tegaderm	1
											2010-11-29	2	LUMBAR POSTERIOR DECOMPRESSION	OR26	191	69 years,9 months,6 days	M		200.42 lb(s)	0			Y	6.93 mg	N	0	10 mg	10	7.5	NULL	YES	YES	YES	Tegaderm	1
											2010-12-06	2	LUMBAR DECOMPRESSION, LAMINECTOMY	OR26	186	56 years,0 months,21 days	F		128.27 lb(s)	0			Y	2.27 mg	N	0	10 mg	11	7	NULL	YES	YES	YES	Tegaderm	NULL
											2010-12-07	2	LUMBAR POSTERIOR DISCECTOMY	OR44	142	48 years,10 months,11 days	F	60 Inch(es)	160.34 lb(s)	31.31			N	0	N	0	30 mg	10	7	NULL	YES	YES	NO	Tegaderm	1
											2010-12-13	2	LUMBAR POSTERIOR DECOMPRESSION	OR26	144	66 years,6 months,14 days	F	62 Inch(es)	136.29 lb(s)	24.93			Y	0.87 mg	N	0	0	11	7.5	NULL	YES	YES	YES	Tegaderm	NULL
											2010-12-14	2	LUMBAR POSTERIOR DECOMPRESSION	OR44	179	48 years,10 months,22 days	M	69 Inch(es)	195.41 lb(s)	28.85			N	0	Y	0.08 mg	0	7	NULL	NULL	YES	NO	YES	Tegaderm	1
											2010-12-21	2	LUMBAR POSTERIOR DECOMPRESSION	OR44	236	53 years,11 months,2 days	F	61 Inch(es)	217.46 lb(s)	41.08			Y	0.73 mg	Y	0.28 mg	0	10	7	NULL	YES	YES	NO	Tegaderm	1
											2010-12-21	2	LUMBAR POSTERIOR DECOMPRESSION	OR44	173	68 years,0 months,28 days	M		160.34 lb(s)	0			Y	0.33 mg	Y	0.32 mg	0	10	7.5	NULL	YES	YES	NO	Tegaderm	1
											2011-01-04	2	LUMBAR POSTERIOR DECOMPRESSION	OR44	149	57 years,11 months,20 days	F	64.5 Inch(es)	160.34 lb(s)	27.09			N	0	N	0	20 mg	11	7	NULL	YES	YES	NO	Tape	1
											2011-01-10	2	LUMBAR POSTERIOR DECOMPRESSION	OR26	173	67 years,11 months,13 days	M	70 Inch(es)	174.37 lb(s)	25.02			Y	0.67 mg	N	0	30 mg	12	7.5	NULL	YES	YES	YES	Tegaderm	1
											2011-01-11	3	LUMBAR POSTERIOR DECOMPRESSION	OR31	205	88 years,11 months,13 days	M		192.4 lb(s)	0			Y	8.27 mg	N	0	0	12	7.5	NULL	YES	YES	YES	Tegaderm	1
											2011-01-20	2	LUMBAR POSTERIOR DISCECTOMY	OR25	167	79 years,0 months,18 days	M	67 Inch(es)	180.78 lb(s)	28.31			Y	2.47 mg	N	0	35 mg	9	7	NULL	YES	YES	NO	Tegaderm	1
											2011-02-07	2	LUMBAR FORAMINOTOMY	OR26	242	66 years,11 months,0 days	M	75 Inch(es)	205.43 lb(s)	25.67			N	0	Y	0.04 mg	0	9	0.75	NULL	YES	NO	YES	Tegaderm	1
											2011-02-08	3	LUMBAR FORAMINOTOMY	OR44	157	59 years,0 months,1 days	M	72 Inch(es)	180.38 lb(s)	24.46			Y	2.1 mg	N	0	0	12	0.75	NULL	YES	YES	NO	Tegaderm	1
											2011-02-08	2	LUMBAR POSTERIOR DECOMPRESSION	OR44	176	59 years,5 months,2 days	M	72 Inch(es)	200.42 lb(s)	27.18			Y	4.46 mg	Y	0.16 mg	0	12	0.75	NULL	YES	YES	NO	Tegaderm	1
											2011-02-14	2	MICRODISCECTOMY	OR44	152	27 years,4 months,6 days	M	70 Inch(es)	185.39 lb(s)	26.6			N	0	N	0	0	8	0.75	NULL	YES	YES	YES	Tape	1
											2011-02-15	3	LUMBAR POSTERIOR DECOMPRESSION	OR44	136	63 years,9 months,8 days	F	65 Inch(es)	150.32 lb(s)	25.01			Y	3.02 mg	N	0	20 mg	9	0.7	NULL	YES	YES	YES	Tegaderm	1
											2011-02-15	1	MICRODISCECTOMY	OR44	143	27 years,7 months,28 days	F	71 Inch(es)	170.36 lb(s)	23.76			N	0	N	0	0	8	0.7	NULL	YES	NO	YES	Tegaderm	1
											2011-02-17	1	MICRODISCECTOMY	OR27	159	24 years,8 months,17 days	M	66 Inch(es)	130.27 lb(s)	21.02			N	0	N	0	0	5	NULL	4	YES	NO	YES	Tegaderm	1
											2011-02-17	2	LUMBAR POSTERIOR DECOMPRESSION	OR27	190	44 years,8 months,25 days	M	67 Inch(es)	180.78 lb(s)	28.31			N	0	N	0	0	9	0.75	NULL	YES	NO	YES	Tegaderm	1
											2011-02-22		LUMBAR FORAMINOTOMY	OR44	214	51 years,6 months,4 days	M			0			Y	2.23 mg	N	0	0	11	0.75	NULL	YES	NO	YES	NULL	1
											2011-03-10	2	MICRODISCECTOMY	OR25	119	55 years,5 months,18 days	F	66 Inch(es)	139.29 lb(s)	22.48			Y	0.81 mg	N	0	0	10	0.7	NULL	YES	YES	NO	Tegaderm	1
											2011-03-10	2	LUMBAR POSTERIOR DECOMPRESSION	OR25	170	53 years,6 months,26 days	M	71 Inch(es)	191.4 lb(s)	26.69			Y	4.22 mg	Y	0.24 mg	0	11	0.75	NULL	YES	YES	NO	Tegaderm	1
											2011-03-14	3	LUMBAR POSTERIOR DECOMPRESSION	OR26	202	79 years,0 months,12 days	F	62 Inch(es)	135.28 lb(s)	24.74			Y	137.42 mg	N	0	25 mg	12	0.7	NULL	YES	YES	YES	Tegaderm	1
											2011-03-21	2	LUMBAR POSTERIOR DECOMPRESSION	OR26	233	57 years,10 months,17 days	M	65 Inch(es)	240.5 lb(s)	40.02			Y	4.91 mg	N	0	0	11	0.75	NULL	YES	NO	YES	NULL	NULL
											2011-03-26	2E	MICRODISCECTOMY	OR27	154	68 years,11 months,15 days	F	61 Inch(es)	113.24 lb(s)	21.39			N	0	N	0	15 mg	11	0.7	NULL	YES	YES	NO	Tegaderm	1
											2011-03-26	2	MICRODISCECTOMY	OR27	231	35 years,6 months,8 days	F	63 Inch(es)	256.54 lb(s)	45.44			N	0	N	0	10 mg	6	0.7	NULL	YES	YES	NO	Tape	1
											2011-03-28	3	LUMBAR POSTERIOR DECOMPRESSION	OR26	195	61 years,4 months,10 days	M		196.41 lb(s)	0			Y	4.68 mg	Y	0.32 mg	0	8	0.75	NULL	YES	NO	YES	Tegaderm	1
											2011-03-29	2	LUMBAR POSTERIOR DECOMPRESSION	OR44	229	60 years,5 months,12 days	M		186.39 lb(s)	0			N	0	N	0	0	8	0.75	NULL	YES	NO	YES	Tegaderm	NULL
											2011-03-31	1	MICRODISCECTOMY	OR26	178	35 years,2 months,12 days	M	69 Inch(es)	165.35 lb(s)	24.42			N	0	N	0	0	7	0.7	NULL	YES	YES	NO	NULL	NULL
											2011-04-04	2	LUMBAR POSTERIOR DECOMPRESSION	OR26	178	73 years,0 months,2 days	M	68 Inch(es)	198.42 lb(s)	30.17			N	0	N	0	20 mg	10	0.75	NULL	YES	NO	YES	Tape	1
											2011-04-07	2	MICRODISCECTOMY	OR26	170	45 years,7 months,27 days	F	63 Inch(es)	132.28 lb(s)	23.43			Y	1.66 mg	N	0	0	9	NULL	NULL	YES	NO	YES	Tegaderm	1
											2011-04-25	3	LUMBAR POSTERIOR DECOMPRESSION	OR26	159	77 years,6 months,26 days	M	63 Inch(es)	141.3 lb(s)	25.03			Y	2.19 mg	Y	0.08 mg	20 mg	11	0.75	NULL	YES	NO	YES	Tegaderm	1
											2011-04-25	2	LUMBAR POSTERIOR DECOMPRESSION	OR26	195	64 years,7 months,18 days	F	60 Inch(es)	187.39 lb(s)	36.59			Y	1.16 mg	Y	0.04 mg	0	11	0.65	NULL	YES	NO	YES	Tegaderm	1
											2011-04-26	1	LUMBAR POSTERIOR DISCECTOMY	OR44	158	24 years,10 months,24 days	M	65 Inch(es)	130.27 lb(s)	21.68			N	0	Y	0.2 mg	0	13	0.75	NULL	YES	YES	YES	Tegaderm	1
											2011-04-28	2	LUMBAR POSTERIOR DECOMPRESSION	OR6	137	67 years,6 months,11 days	F	64 Inch(es)	117.25 lb(s)	20.12			Y	2.16 mg	N	0	0	10	0.7	NULL	YES	YES	NO	Tegaderm	1
											2011-05-05	1	LUMBAR POSTERIOR DECOMPRESSION	OR25	176	41 years,0 months,26 days	M	73 Inch(es)	230.48 lb(s)	30.4			Y	83.33 mg	N	0	5 mg	10	0.75	NULL	YES	NO	YES	Tegaderm	1
											2011-05-05	1	LUMBAR POSTERIOR DECOMPRESSION	OR25	154	37 years,5 months,2 days	M	68 Inch(es)	155.33 lb(s)	23.62			N	0	N	0	0	8	0.7	NULL	YES	NO	YES	Tegaderm	1
											2011-05-09	3	LUMBAR LAMINECTOMY LESS THAN 3 LEVELS	OR26	186	71 years,0 months,12 days	M	73 Inch(es)	205.43 lb(s)	27.1			Y	5.38 mg	Y	0.08 mg	5 mg	8	0.75	NULL	YES	NO	YES	Tegaderm	1
											2011-05-12	2	MICRODISCECTOMY	OR25	200	38 years,9 months,2 days	F	69 Inch(es)	190.4 lb(s)	28.11			Y	6.67 mg	N	0	0	8	0.7	NULL	YES	NO	YES	Tegaderm	1
											2011-05-18	2	LUMBAR POSTERIOR DISCECTOMY	OR30	299	79 years,4 months,16 days	M	70 Inch(es)	165.35 lb(s)	23.72			Y	0.27 mg	N	0	15 mg	8	NULL	NULL	NO	YES	NO	NULL	NULL
											2011-05-19	2	LUMBAR POSTERIOR DECOMPRESSION	OR31	172	67 years,7 months,4 days	M	68 Inch(es)	182.38 lb(s)	27.73			Y	0.73 mg	N	0	0	7	0.75	NULL	YES	NO	YES	Tegaderm	1
											2011-05-20	3	LUMBAR POSTERIOR DECOMPRESSION	OR44	170	59 years,6 months,0 days	M			0			Y	442 mg	Y	0.12 mg	10 mg	9	0.75	NULL	YES	YES	NO	Tegaderm	1
											2011-05-27	1	MICRODISCECTOMY	OR25	165	34 years,2 months,30 days	M	73 Inch(es)	215.45 lb(s)	28.42			N	0	N	0	0	9	0.75	NULL	YES	YES	NO	Tegaderm	0
											2011-06-02	3	LUMBAR POSTERIOR DECOMPRESSION	OR44	182	72 years,10 months,15 days	F	60 Inch(es)	125.26 lb(s)	24.46			Y	0.31 mg	Y	0.16 mg	0	8	0.7	NULL	YES	YES	NO	Tegaderm	1
											2011-06-14	2	MICRODISCECTOMY	OR44	141	27 years,4 months,26 days	M	67 Inch(es)	145.3 lb(s)	22.75			N	0	N	0	5 mg	9	NULL	NULL	YES	NO	YES	Tape	1
											2011-06-20	3	LUMBAR FORAMINOTOMY	OR26	202	68 years,8 months,28 days	F	62 Inch(es)		0			Y	0.97 mg	N	0	5 mg	7	0.7	NULL	YES	NO	YES	Tegaderm	1
											2011-06-24	2	LUMBAR POSTERIOR DECOMPRESSION	OR27	157	53 years,9 months,26 days	F		200.42 lb(s)	0			N	0	N	0	35 mg	9	0.7	NULL	YES	YES	YES	Tape	1
											2011-06-25	2	LUMBAR POSTERIOR DECOMPRESSION	OR44	220	71 years,10 months,0 days	F	66 Inch(es)	140.29 lb(s)	22.64			Y	0.32 mg	Y	0.16 mg	0	10	0.7	NULL	YES	NO	YES	Tegaderm	1
											2011-06-29	2	LUMBAR POSTERIOR DISCECTOMY	OR27	311	53 years,0 months,27 days	M	70 Inch(es)	195.41 lb(s)	28.04			Y	3.76 mg	N	0	0	8	0.75	NULL	YES	NO	YES	Tape	1
											2011-07-11	2	LUMBAR POSTERIOR DECOMPRESSION	OR26	207	66 years,11 months,2 days	F	65 Inch(es)	145.3 lb(s)	24.18			Y	6.18 mg	Y	0.24 mg	10 mg	14	0.7	NULL	YES	YES	NO	Tegaderm	1
											2011-07-14	2	LUMBAR POSTERIOR DECOMPRESSION	OR25	175	58 years,7 months,3 days	F	62 Inch(es)	169.76 lb(s)	31.05			N	0	N	0	0	7	0.7	NULL	NO	YES	YES	Tegaderm	1
											2011-07-14	3	LUMBAR POSTERIOR DISCECTOMY	OR25	169	53 years,6 months,28 days	F	67.5 Inch(es)	314.66 lb(s)	48.55			Y	1.34 mg	N	0	10 mg	11	0.7	NULL	YES	YES	NO	Tegaderm	1
											2011-07-19	3	LUMBAR POSTERIOR DISCECTOMY	OR31	166	74 years,11 months,12 days	F	63 Inch(es)	230.48 lb(s)	40.82			N	0	N	0	15 mg	9	0.7	NULL	YES	NO	YES	Tegaderm	1
											2011-07-30	2	LUMBAR LAMINECTOMY FOR DISC	OR26	170	79 years,6 months,28 days	M	68 Inch(es)	175.37 lb(s)	26.66			Y	3.05 mg	N	0	25 mg	11	0.75	NULL	YES	NO	YES	Tegaderm	1
											2011-08-02		MICRODISCECTOMY	OR44	146	61 years,7 months,1 days	F	66 Inch(es)	200.42 lb(s)	32.35			N	0	Y	0.24 mg	25 mg	10	0.7	NULL	NO	NO	YES	Tegaderm	1
											2011-08-04	2	LUMBAR DECOMPRESSION, LAMINECTOMY	OR25	194	71 years,11 months,21 days	M	69 Inch(es)	195.41 lb(s)	28.85			Y	4.68 mg	N	0	0	11	0.75	NULL	YES	NO	YES	Tegaderm	1
											2011-08-05	2	LUMBAR POSTERIOR DECOMPRESSION	OR25	220	71 years,9 months,27 days	M		232.49 lb(s)	0			Y	3.97 mg	N	0	0	9	0.75	NULL	YES	YES	NO	Tegaderm	1
											2011-08-08	2	MICRODISCECTOMY	OR26	166	55 years,8 months,13 days	F		180.78 lb(s)	0			N	0	Y	0.08 mg	0	8	0.7	NULL	YES	NO	YES	Tegaderm	1
											2011-08-08	3	MICRODISCECTOMY	OR26	178	65 years,6 months,3 days	M	70 Inch(es)	260.15 lb(s)	37.32			Y	2.77 mg	Y	0.16 mg	0	9	0.75	NULL	YES	YES	YES	Tegaderm	1
											2011-08-22	2	LUMBAR POSTERIOR DECOMPRESSION	OR26	224	56 years,7 months,11 days	M	73 Inch(es)	260.55 lb(s)	34.37			Y	4.04 mg	Y	0.16 mg	10 mg	10	0.75	NULL	YES	YES	NO	NULL	1
											2011-08-22	3	LUMBAR POSTERIOR DECOMPRESSION	OR26	308	71 years,7 months,28 days	F	63 Inch(es)	164.34 lb(s)	29.11			Y	6.95 mg	N	0	0	12	0.7	NULL	YES	YES	NO	Tegaderm	1
											2011-08-25	3	LUMBAR FORAMINOTOMY	OR26	197	78 years,1 months,5 days	M	67 Inch(es)	163.34 lb(s)	25.58			Y	5.43 mg	Y	0.2 mg	0	9	0.75	NULL	YES	YES	NO	Tegaderm	1
											2011-09-01	2	LUMBAR POSTERIOR DECOMPRESSION	OR25	200	31 years,2 months,28 days	F			0			Y	2.56 mg	N	0	10 mg	11	0.7	NULL	YES	YES	NO	Tegaderm	NULL
											2011-09-02	3E	LUMBAR POSTERIOR DECOMPRESSION	OR27	246	59 years,1 months,27 days	M	72 Inch(es)	212.45 lb(s)	28.81			Y	2388.09 mg	N	0	20 mg	8	0.75	NULL	YES	NO	YES	Tape	1
											2011-09-12	2	MICRODISCECTOMY	OR 85 (LUNDER 4)	175	27 years,7 months,24 days	M	68 Inch(es)	150.32 lb(s)	22.85			N	0	N	0	0	7	0.75	NULL	YES	NO	YES	Tegaderm	1
											2011-09-13	3	LUMBAR POSTERIOR DECOMPRESSION	OR 85 (LUNDER 4)	230	60 years,5 months,12 days	M		324.68 lb(s)	0			Y	5.39 mg	N	0	10 mg	13	0.75	NULL	YES	NO	YES	Tegaderm	1
											2011-09-13	2	MICRODISCECTOMY	OR 85 (LUNDER 4)	130	44 years,6 months,9 days	M		255.54 lb(s)	0			N	0	N	0	20 mg	11	0.75	NULL	YES	NO	YES	Tegaderm	1
											2011-09-13	3	LUMBAR POSTERIOR DECOMPRESSION	OR 85 (LUNDER 4)	168	78 years,10 months,8 days	M	73 Inch(es)	225.47 lb(s)	29.74			Y	4.36 mg	N	0	0	9	0.75	NULL	YES	NO	YES	Tegaderm	1
											2011-09-20	3	LUMBAR LAMINECTOMY LESS THAN 3 LEVELS	OR 85 (LUNDER 4)	138	43 years,11 months,30 days	F	62 Inch(es)	91.19 lb(s)	16.68			Y	0.92 mg	N	0	10 mg	6	0.7	NULL	YES	NO	NO	Tegaderm	NULL
											2011-09-20	2	LUMBAR POSTERIOR DECOMPRESSION	OR 85 (LUNDER 4)	171	60 years,10 months,15 days	F	66 Inch(es)	220.46 lb(s)	35.58			Y	1087.11 mg	N	0	0	10	0.75	NULL	YES	NO	NO	Tegaderm	NULL
											2011-09-22	2	LUMBAR FORAMINOTOMY	OR 89 (LUNDER 4)	173	68 years,8 months,18 days	M	70 Inch(es)	193.41 lb(s)	27.75			Y	4.05 mg	N	0	15 mg	10	0.75	NULL	YES	YES	NO	Tape	1
											2011-09-26	2	LUMBAR POSTERIOR DECOMPRESSION	OR 85 (LUNDER 4)	181	55 years,2 months,28 days	F	70 Inch(es)	194.41 lb(s)	27.89			N	0	N	0	0	9	0.7	NULL	YES	YES	NO	Tegaderm	1
											2011-09-27	2	LUMBAR POSTERIOR DECOMPRESSION	OR 73 (LUNDER 3)	196	74 years,11 months,22 days	F	61 Inch(es)	117.25 lb(s)	22.15			Y	0.17 mg	N	0	20 mg	10	0.7	NULL	YES	NO	YES	Tegaderm	1
											2011-09-27		LUMBAR POSTERIOR DECOMPRESSION	OR 85 (LUNDER 4)	248	68 years,4 months,9 days	M	68 Inch(es)	226.47 lb(s)	34.43			Y	1.21 mg	N	0	40 mg	12	0.7	NULL	NO	NO	YES	Tegaderm	NULL
											2011-09-28	3	LUMBAR POSTERIOR DECOMPRESSION	OR 88 (LUNDER 4)	318	59 years,3 months,20 days	M	73 Inch(es)	271.17 lb(s)	35.77			N	0	N	0	0	7	0.75	NULL	YES	YES	NO	Tegaderm	1
											2011-10-17	3	LUMBAR LAMINECTOMY LESS THAN 3 LEVELS	OR 85 (LUNDER 4)	180	52 years,3 months,17 days	M	71 Inch(es)	234.49 lb(s)	32.7			N	0	Y	0.16 mg	0	8	0.75	NULL	YES	NO	YES	Tegaderm	NULL
											2011-10-22	3	LUMBAR POSTERIOR DECOMPRESSION	OR 90 (LUNDER 4)	165	67 years,0 months,26 days	F	63 Inch(es)	197.41 lb(s)	34.97			N	0	Y	0.08 mg	10 mg	10	0.7	NULL	YES	NO	YES	Tegaderm	NULL
											2011-10-24	2	LUMBAR POSTERIOR DECOMPRESSION	OR 85 (LUNDER 4)	177	65 years,10 months,12 days	M	68 Inch(es)	214.45 lb(s)	32.6			Y	169.83 mg	N	0	10 mg	10	0.75	NULL	YES	YES	NO	Tape	1
											2011-10-25	2	LUMBAR POSTERIOR DECOMPRESSION	OR 85 (LUNDER 4)	163	80 years,1 months,21 days	M	70 Inch(es)	204.43 lb(s)	29.33			N	0	Y	0.4 mg	10 mg	12	0.75	NULL	YES	NO	NO	Tegaderm	1
											2011-10-25	2	LUMBAR POSTERIOR DECOMPRESSION	OR 85 (LUNDER 4)	197	67 years,4 months,14 days	M			0			Y	74.62 mg	Y	0.08 mg	0	8	0.75	NULL	YES	NO	NO	NULL	NULL
											2011-10-27	3	LUMBAR FORAMINOTOMY	OR 88 (LUNDER 4)	191	55 years,7 months,13 days	F	57 Inch(es)	110.23 lb(s)	23.85			Y	4.82 mg	Y	0.08 mg	0	8	0.7	NULL	YES	NO	YES	Tegaderm	1
											2011-10-29	2	LUMBAR POSTERIOR DECOMPRESSION	OR 90 (LUNDER 4)	261	54 years,11 months,16 days	M	76 Inch(es)	240.5 lb(s)	29.27			Y	6.56 mg	N	0	0	9	0.75	NULL	YES	NO	NO	Tegaderm	1
											2011-10-31	3	LUMBAR POSTERIOR DECOMPRESSION	OR 85 (LUNDER 4)	227	68 years,2 months,1 days	M	70 Inch(es)	312.66 lb(s)	44.86			Y	2.51 mg	Y	0.32 mg	20 mg	10	0.75	NULL	YES	YES	NO	Tegaderm	1
											2011-11-03	2	MICRODISCECTOMY	OR 89 (LUNDER 4)	138	31 years,3 months,27 days	M	70 Inch(es)	160.34 lb(s)	23			N	0	N	0	0	8	0.75	NULL	YES	YES	NO	Tegaderm	1
											2011-11-08	2	LUMBAR POSTERIOR DECOMPRESSION	OR 89 (LUNDER 4)	174	55 years,1 months,15 days	M	69 Inch(es)	190.4 lb(s)	28.11			Y	3.17 mg	N	0	0	10	0.75	NULL	YES	NO	YES	Tegaderm	NULL
											2011-11-17	2	LUMBAR FORAMINOTOMY	OR 90 (LUNDER 4)	145	57 years,3 months,4 days	M		180.38 lb(s)	0			Y	1.76 mg	N	0	0	12	0.75	NULL	YES	YES	NO	Tegaderm	1
											2011-11-22	2	LUMBAR LAMINECTOMY LESS THAN 3 LEVELS	OR 89 (LUNDER 4)	164	72 years,5 months,5 days	M	60 Inch(es)	192.4 lb(s)	37.57			Y	634.7 mg	N	0	10 mg	11	0.75	NULL	YES	NO	YES	Tegaderm	1
											2011-11-29	2	LUMBAR POSTERIOR DECOMPRESSION	OR 89 (LUNDER 4)	146	76 years,9 months,26 days	F	62 Inch(es)	178.37 lb(s)	32.62			Y	0.37 mg	Y	0.12 mg	20 mg	11	0.7	NULL	YES	YES	NO	Tegaderm	1
											2011-12-02	1	MICRODISCECTOMY	OR 71 (LUNDER 3)	148	39 years,0 months,11 days	M	71 Inch(es)	220.46 lb(s)	30.74			Y	0.55 mg	Y	0.16 mg	0	12	0.75	NULL	YES	NO	YES	Tegaderm	1
											2011-12-02	2	MICRODISCECTOMY	OR 71 (LUNDER 3)	179	67 years,9 months,0 days	F	66 Inch(es)	162.34 lb(s)	26.2			N	0	Y	0.08 mg	30 mg	11	0.7	NULL	YES	NO	YES	Tegaderm	1
											2011-12-03	3	LUMBAR LAMINECTOMY LESS THAN 3 LEVELS	OR 88 (LUNDER 4)	168	48 years,3 months,2 days	M		165.35 lb(s)	0			N	0	N	0	0	11	0.75	NULL	YES	NO	NO	Tape	1
											2011-12-06	2	LUMBAR POSTERIOR DECOMPRESSION	OR 89 (LUNDER 4)	202	77 years,11 months,10 days	M	67 Inch(es)	158.33 lb(s)	24.8			Y	1.71 mg	N	0	20 mg	10	0.7	NULL	YES	YES	NO	Tegaderm	1
											2011-12-09	2	LUMBAR POSTERIOR DECOMPRESSION	OR 89 (LUNDER 4)	200	63 years,0 months,18 days	F	68 Inch(es)	204.43 lb(s)	31.08			Y	5.66 mg	Y	0.32 mg	50 mg	15	0.7	NULL	YES	NO	YES	Tape	1
											2011-12-13	2	LUMBAR POSTERIOR DECOMPRESSION	OR 72 (LUNDER 3)	210	68 years,2 months,3 days	F	60 Inch(es)	123.26 lb(s)	24.07			Y	1.66 mg	N	0	0	9	0.75	NULL	YES	YES	NO	Tegaderm	1
											2011-12-16	2	LUMBAR POSTERIOR DECOMPRESSION	OR 85 (LUNDER 4)	256	44 years,6 months,26 days	F	65 Inch(es)	125.26 lb(s)	20.84			N	0	N	0	5 mg	10	0.7	NULL	YES	NO	NO	Tegaderm	1
											2011-12-16	2	LUMBAR POSTERIOR DECOMPRESSION	OR 85 (LUNDER 4)	178	69 years,10 months,21 days	M	62 Inch(es)	195.41 lb(s)	35.74			Y	619.22 mg	Y	0.08 mg	5 mg	10	0.75	NULL	YES	NO	YES	Tegaderm	1
											2012-01-05	2	LUMBAR POSTERIOR DECOMPRESSION	OR38	229	90 years,11 months,17 days	F	56 Inch(es)	106.22 lb(s)	23.81			Y	3.21 mg	N	0	5 mg	7	0.7	NULL	YES	YES	NO	Tegaderm	1
											2012-01-13	2	LUMBAR FORAMINOTOMY	OR 73 (LUNDER 3)	164	69 years,9 months,29 days	M	72 Inch(es)	180.38 lb(s)	24.46			Y	1.44 mg	N	0	0	8	0.75	NULL	YES	YES	NO	Tegaderm	NULL
											2012-01-24	3	LUMBAR POSTERIOR DECOMPRESSION	OR 89 (LUNDER 4)	206	83 years,11 months,27 days	M	70 Inch(es)	220.46 lb(s)	31.63			Y	0.28 mg	N	0	0	11	0.75	NULL	YES	YES	NO	Tegaderm	1
											2012-01-28	2	LUMBAR POSTERIOR DECOMPRESSION	OR 91 (LUNDER 4)	157	75 years,3 months,23 days	F	61 Inch(es)	106.22 lb(s)	20.07			Y	0.53 mg	N	0	0	12	0.7	NULL	YES	YES	NO	Tegaderm	1
											2012-02-03	2	LUMBAR POSTERIOR DECOMPRESSION	OR 62 (LUNDER 3)	197	81 years,9 months,14 days	M	63 Inch(es)	156.33 lb(s)	27.69			Y	5 mg	N	0	10 mg	7	0.75	NULL	YES	NO	YES	Tegaderm	1
											2012-02-04	2	LUMBAR FORAMINOTOMY	OR 88 (LUNDER 4)	204	80 years,1 months,2 days	M	68 Inch(es)	176.37 lb(s)	26.81			Y	9.94 mg	N	0	5 mg	9	7.5	NULL	YES	YES	NO	Tape	1
											2012-02-07	2	LUMBAR POSTERIOR DECOMPRESSION	OR 89 (LUNDER 4)	190	68 years,11 months,21 days	F	65 Inch(es)	145.3 lb(s)	24.18	Bupivacaine 0.5%	9 ml	N	0	N	0	20 mg	9	0.7	NULL	YES	YES	NO	Tegaderm	1
											2012-02-17	2	LUMBAR POSTERIOR DECOMPRESSION	OR 89 (LUNDER 4)	152	61 years,0 months,2 days	M	70 Inch(es)	190.4 lb(s)	27.32			N	0	Y	0.2 mg	0	7	0.75	NULL	YES	YES	NO	Tegaderm	1
											2012-02-24	2	LUMBAR POSTERIOR DECOMPRESSION	OR 90 (LUNDER 4)	216	64 years,3 months,22 days	M	73 Inch(es)	270.57 lb(s)	35.69			N	0	Y	0.16 mg	0	9	0.75	NULL	YES	NO	YES	Tegaderm	1
											2012-02-28	2	LUMBAR POSTERIOR DECOMPRESSION	OR 69 (LUNDER 3)	188	78 years,10 months,9 days	F	60 Inch(es)	134.28 lb(s)	26.22			Y	2.75 mg	N	0	40 mg	8	0.7	NULL	YES	YES	NO	Tegaderm	1
											2012-03-01	2	LUMBAR POSTERIOR DECOMPRESSION	OR 89 (LUNDER 4)	150	64 years,3 months,13 days	M		210.44 lb(s)	0			Y	6.84 mg	Y	0.16 mg	20 mg	12	0.75	NULL	YES	YES	NO	Tegaderm	1
											2012-03-01	2	LUMBAR FORAMINOTOMY	OR 88 (LUNDER 4)	143	68 years,10 months,1 days	F	67 Inch(es)	191.8 lb(s)	30.04			Y	2.99 mg	N	0	0	5	0.7	NULL	YES	NO	YES	Tegaderm	1
											2012-03-01	2	MICRODISCECTOMY LUMBAR	OR 89 (LUNDER 4)	99	35 years,9 months,25 days	F		189.4 lb(s)	0			Y	0.58 mg	N	0	0	10	0.7	NULL	YES	YES	NO	Tegaderm	1
											2012-03-02	3	LUMBAR POSTERIOR DECOMPRESSION	OR 88 (LUNDER 4)	188	69 years,0 months,29 days	M	72 Inch(es)	213.45 lb(s)	28.95			Y	1.33 mg	Y	0.16 mg	15 mg	11	0.7	NULL	YES	YES	NO	Tape	1
											2012-03-13	2	MICRODISCECTOMY	OR 89 (LUNDER 4)	179	42 years,3 months,17 days	M	67 Inch(es)	200.62 lb(s)	31.42	Bupivacaine 0.5%	20 ml	Y	3.19 mg	N	0	0	12	0.75	NULL	YES	YES	NO	Tegaderm	1
											2012-03-16	3	MICRODISCECTOMY LUMBAR	OR 67 (LUNDER 3)	174	78 years,7 months,27 days	M	67 Inch(es)	158.33 lb(s)	24.8			Y	5.54 mg	N	0	0	7	0.75	NULL	YES	NO	YES	Tegaderm	NULL
											2012-03-20	2	LUMBAR POSTERIOR DECOMPRESSION	OR 85 (LUNDER 4)	144	70 years,5 months,19 days	F	65 Inch(es)	158.33 lb(s)	26.34			Y	0.32 mg	Y	0.08 mg	0	9	0.7	NULL	YES	YES	NO	Tegaderm	1
											2012-03-23	3	LUMBAR POSTERIOR DECOMPRESSION	OR 73 (LUNDER 3)	190	69 years,3 months,19 days	M	70 Inch(es)	200.62 lb(s)	28.78			Y	14.94 mg	Y	0.24 mg	0	11	0.75	NULL	YES	NO	YES	Tegaderm	1
											2012-03-23	2	LUMBAR POSTERIOR DECOMPRESSION	OR 73 (LUNDER 3)	262	70 years,10 months,19 days	M	75 Inch(es)	240.5 lb(s)	30.06			Y	1.31 mg	N	0	20 mg	12	0.75	NULL	YES	NO	YES	Tegaderm	1
											2012-03-27	3	LUMBAR POSTERIOR DECOMPRESSION	OR 89 (LUNDER 4)	213	56 years,7 months,18 days	M	73 Inch(es)	201.42 lb(s)	26.57			Y	13.43 mg	Y	0.08 mg	20 mg	12	0.75	NULL	YES	YES	YES	Tegaderm	NULL
											2012-03-30	2	LUMBAR POSTERIOR DECOMPRESSION	OR 89 (LUNDER 4)	206	65 years,0 months,21 days	M	71 Inch(es)	225.47 lb(s)	31.44			Y	5 mg	N	0	0	8	0.75	NULL	YES	YES	NO	Tegaderm	NULL
											2012-04-10	2	LUMBAR POSTERIOR DECOMPRESSION	OR 89 (LUNDER 4)	186	49 years,1 months,2 days	M		248.52 lb(s)	0			Y	462.02 mg	N	0	0	11	0.75	NULL	YES	YES	NO	Tegaderm	1
											2012-04-17	2	LUMBAR POSTERIOR DECOMPRESSION	OR 89 (LUNDER 4)	149	83 years,5 months,25 days	M	66 Inch(es)	153.32 lb(s)	24.74			Y	3.68 mg	N	0	0	9	0.75	NULL	YES	YES	YES	Tegaderm	1
											2012-04-17	3	LUMBAR POSTERIOR DECOMPRESSION	OR 89 (LUNDER 4)	147	58 years,11 months,28 days	F	69 Inch(es)	178.37 lb(s)	26.34			Y	1.31 mg	N	0	10 mg	9	0.7	NULL	YES	NO	YES	Tegaderm	1
											2012-04-20	2	LUMBAR POSTERIOR DECOMPRESSION	OR 89 (LUNDER 4)	186	71 years,0 months,19 days	M	73 Inch(es)	197.41 lb(s)	26.04			N	0	N	0	20 mg	10	0.8	NULL	YES	NO	YES	Tegaderm	1
											2012-04-22	2	LUMBAR POSTERIOR DECOMPRESSION	OR 72 (LUNDER 3)	137	50 years,3 months,1 days	M	69 Inch(es)	220.46 lb(s)	32.55			N	0	Y	0.08 mg	0	11	7.5	NULL	YES	NO	YES	Tegaderm	1
											2012-04-24	2	LUMBAR POSTERIOR DECOMPRESSION	OR 89 (LUNDER 4)	141	56 years,4 months,18 days	M	68 Inch(es)	198.42 lb(s)	30.17			Y	0.71 mg	Y	0.04 mg	20 mg	9	0.75	NULL	NO	YES	NO	Tegaderm	NULL
											2012-04-24	3	LUMBAR POSTERIOR DECOMPRESSION	OR 89 (LUNDER 4)	185	72 years,2 months,0 days	M	69 Inch(es)	225.47 lb(s)	33.29			Y	55.62 mg	N	0	40 mg	11	0.75	NULL	NO	YES	NO	Tegaderm	1
											2012-04-24	2	LUMBAR POSTERIOR DECOMPRESSION	OR 89 (LUNDER 4)	187	59 years,9 months,23 days	F	64 Inch(es)	155.33 lb(s)	26.66			Y	0.17 mg	N	0	20 mg	15	0.7	NULL	YES	YES	NO	Tegaderm	1
											2012-04-26	3	LUMBAR POSTERIOR DECOMPRESSION	OR 89 (LUNDER 4)	159	72 years,3 months,12 days	M	70 Inch(es)	200.62 lb(s)	28.78			Y	8.42 mg	Y	0.16 mg	20 mg	10	0.7	NULL	YES	NO	YES	Tegaderm	1
											2012-04-26	2	LUMBAR POSTERIOR DECOMPRESSION	OR 89 (LUNDER 4)	171	70 years,8 months,21 days	M	68 Inch(es)	157.33 lb(s)	23.92			Y	1.12 mg	Y	0.08 mg	10 mg	12	0.75	NULL	YES	NO	YES	NULL	NULL
											2012-05-01	2	LUMBAR POSTERIOR DECOMPRESSION	OR 85 (LUNDER 4)	252	43 years,5 months,18 days	M	66 Inch(es)	140.29 lb(s)	22.64			Y	6.06 mg	Y	0.2 mg	10 mg	13	0.75	NULL	YES	YES	NO	Tegaderm	1
											2012-05-03	2	LUMBAR POSTERIOR DECOMPRESSION	OR 88 (LUNDER 4)	159	59 years,8 months,17 days	F	63 Inch(es)	112.24 lb(s)	19.88			Y	1.42 mg	N	0	40 mg	14	0.7	NULL	YES	YES	NO	Tegaderm	1
											2012-05-03	3	LUMBAR POSTERIOR DECOMPRESSION	OR 88 (LUNDER 4)	167	71 years,7 months,8 days	M		211.44 lb(s)	0			N	0	N	0	20 mg	10	0.75	NULL	YES	YES	NO	Tegaderm	1
											2012-05-15	3	LUMBAR FORAMINOTOMY	OR 89 (LUNDER 4)	228	59 years,4 months,5 days	M	77 Inch(es)	290.61 lb(s)	34.46			Y	8.84 mg	N	0	80 mg	9	0.75	NULL	YES	YES	NO	Tegaderm	NULL
											2012-05-15	2	LUMBAR FORAMINOTOMY	OR 89 (LUNDER 4)	168	64 years,1 months,22 days	F	65 Inch(es)	170.36 lb(s)	28.35			Y	1.43 mg	Y	0.24 mg	0	11	0.7	NULL	YES	YES	NO	Tegaderm	1
											2012-05-18	2	MICRODISCECTOMY LUMBAR	OR 89 (LUNDER 4)	151	75 years,5 months,25 days	F	69 Inch(es)	195.41 lb(s)	28.85			Y	1.7 mg	Y	0.08 mg	15 mg	9	0.7	NULL	YES	NO	YES	Tegaderm	1
											2012-05-22	2	LUMBAR POSTERIOR DECOMPRESSION	OR 89 (LUNDER 4)	171	55 years,2 months,27 days	F	63 Inch(es)	124.26 lb(s)	22.01			Y	1.88 mg	N	0	30 mg	11	0.7	NULL	YES	NO	YES	Tegaderm	1
											2012-05-24	2	LUMBAR FORAMINOTOMY	OR 73 (LUNDER 3)	113	64 years,5 months,3 days	F	71 Inch(es)	250.53 lb(s)	34.94			Y	2.01 mg	Y	0.08 mg	0	5	0.7	NULL	YES	NO	YES	Tegaderm	1
											2012-05-25	2	LUMBAR POSTERIOR DECOMPRESSION	OR 89 (LUNDER 4)	179	64 years,6 months,12 days	M	68 Inch(es)	221.46 lb(s)	33.67			N	0	Y	0.08 mg	20 mg	11	0.75	NULL	YES	YES	NO	Tegaderm	1
											2012-06-05	2	LUMBAR FORAMINOTOMY	OR 89 (LUNDER 4)	164	68 years,6 months,26 days	F		245.51 lb(s)	0			Y	1.38 mg	Y	0.08 mg	5 mg	13	0.7	NULL	YES	YES	NO	Tegaderm	1
											2012-06-07	3	LUMBAR POSTERIOR DECOMPRESSION	OR 88 (LUNDER 4)	353	69 years,0 months,29 days	M	68 Inch(es)	331.7 lb(s)	50.43			Y	224.73 mg	N	0	20 mg	11	0.75	NULL	YES	NO	YES	Tegaderm	1
											2012-06-12	2	LUMBAR POSTERIOR DECOMPRESSION	OR 89 (LUNDER 4)	185	75 years,10 months,22 days	F			0			N	0	Y	0.08 mg	10 mg	11	0.7	NULL	YES	YES	NO	Tape	NULL
											2012-06-15	2	LUMBAR POSTERIOR DECOMPRESSION	OR 89 (LUNDER 4)	243	77 years,11 months,28 days	M	70 Inch(es)	190.4 lb(s)	27.32			Y	7.84 mg	N	0	10 mg	12	0.75	NULL	YES	NO	YES	Tegaderm	1
											2012-06-19	2	LUMBAR POSTERIOR DECOMPRESSION	OR 89 (LUNDER 4)	123	75 years,2 months,3 days	M	70 Inch(es)	190.4 lb(s)	27.32			Y	1.72 mg	Y	0.24 mg	0	10	0.75	NULL	YES	NO	YES	Tegaderm	1
											2012-06-21	2	MICRODISCECTOMY LUMBAR	OR 89 (LUNDER 4)	128	27 years,5 months,25 days	M	67 Inch(es)	140.29 lb(s)	21.97			Y	1.62 mg	Y	0.4 mg	0	8	0.7	NULL	YES	NO	YES	Tegaderm	1
											2012-06-21	2	LUMBAR POSTERIOR DECOMPRESSION	OR 89 (LUNDER 4)	224	58 years,10 months,13 days	F	64 Inch(es)	154.32 lb(s)	26.49			Y	9.31 mg	N	0	0	10	0.7	NULL	YES	NO	YES	Tegaderm	1
											2012-06-23	3	LUMBAR POSTERIOR DISCECTOMY	OR 89 (LUNDER 4)	208	62 years,3 months,1 days	F	61 Inch(es)	144.3 lb(s)	27.26			N	0	N	0	10 mg	9	0.7	NULL	YES	NO	YES	Tape	NULL
											2012-06-29	2	LUMBAR FORAMINOTOMY	OR 88 (LUNDER 4)	183	46 years,2 months,9 days	M	74 Inch(es)	220.46 lb(s)	28.3			N	0	N	0	0	11	0.7	NULL	YES	YES	NO	Tegaderm	1
											2012-07-03	2	LUMBAR POSTERIOR DISCECTOMY	OR 73 (LUNDER 3)	160	50 years,6 months,6 days	F	67 Inch(es)	221.46 lb(s)	34.68			N	0	Y	0.24 mg	15 mg	10	0.75	NULL	YES	YES	NO	Tegaderm	NULL
											2012-07-03	2	MICRODISCECTOMY LUMBAR	OR 73 (LUNDER 3)	171	48 years,9 months,29 days	M	74 Inch(es)	211.64 lb(s)	27.17			N	0	N	0	0	10	0.75	NULL	YES	YES	NO	Tape	1
											2012-07-05	3	MICRODISCECTOMY LUMBAR	OR 89 (LUNDER 4)	130	37 years,1 months,6 days	F	64 Inch(es)	120.25 lb(s)	20.64			Y	5.7 mg	N	0	0	11	0.7	NULL	YES	NO	YES	Tegaderm	1
											2012-07-10	2	LUMBAR FORAMINOTOMY	OR 89 (LUNDER 4)	143	60 years,5 months,26 days	F			0			N	0	N	0	0	8	0.7	NULL	YES	YES	NO	Tegaderm	1
											2012-07-12	2	LUMBAR POSTERIOR DECOMPRESSION	OR 88 (LUNDER 4)	152	35 years,10 months,0 days	F	63 Inch(es)	112.44 lb(s)	19.92			N	0	N	0	25 mg	7	0.7	NULL	NO	NO	YES	Tegaderm	1
											2012-08-02	3	LUMBAR POSTERIOR DISCECTOMY	OR 72 (LUNDER 3)	204	60 years,8 months,12 days	M	72 Inch(es)	184.39 lb(s)	25.01			Y	0.65 mg	N	0	0	10	0.75	NULL	YES	NO	YES	Tegaderm	1
											2012-08-09	3	LUMBAR POSTERIOR DECOMPRESSION	OR 90 (LUNDER 4)	161	72 years,2 months,11 days	F	60 Inch(es)	168.35 lb(s)	32.88			Y	3.03 mg	Y	0.16 mg	0	10	0.7	NULL	YES	YES	NO	NULL	NULL
											2012-08-21	2	LUMBAR LAMINECTOMY LESS THAN 3 LEVELS	OR 89 (LUNDER 4)	157	75 years,0 months,2 days	M	71 Inch(es)	188.39 lb(s)	26.27			N	0	N	0	0	9	0.75	NULL	YES	NO	YES	Tegaderm	1
											2012-08-23	2	LUMBAR POSTERIOR DECOMPRESSION	OR 90 (LUNDER 4)	167	71 years,7 months,10 days	M	70 Inch(es)	222.47 lb(s)	31.92			Y	0.98 mg	N	0	50 mg	10	0.7	NULL	YES	NO	YES	Tape	1
											2012-08-23	3	LUMBAR POSTERIOR DECOMPRESSION	OR 90 (LUNDER 4)	175	74 years,10 months,14 days	M			0			N	0	Y	0.4 mg	10 mg	9	0.7	NULL	YES	NO	YES	Tape	1
											2012-08-31	2	LUMBAR POSTERIOR DECOMPRESSION	OR 89 (LUNDER 4)	207	72 years,5 months,25 days	M	75 Inch(es)	212.44 lb(s)	26.55			Y	8.21 mg	Y	0.16 mg	30 mg	8	0.75	NULL	YES	YES	NO	Tegaderm	1
											2012-09-04	2	MICRODISCECTOMY LUMBAR	OR 69 (LUNDER 3)	156	68 years,6 months,5 days	F	67 Inch(es)	174.36 lb(s)	27.31			N	0	N	0	0	9	0.7	NULL	YES	YES	NO	Tegaderm	1
											2012-09-07	2	LUMBAR POSTERIOR DECOMPRESSION	OR 66 (LUNDER 3)	227	56 years,0 months,13 days	M	74 Inch(es)	233.49 lb(s)	29.98			Y	3.13 mg	Y	0.16 mg	0	11	0.75	NULL	YES	YES	NO	Tegaderm	1
											2012-09-18	2	LUMBAR POSTERIOR DECOMPRESSION	OR 89 (LUNDER 4)	226	57 years,10 months,12 days	M	73 Inch(es)	265.55 lb(s)	35.03			Y	11.12 mg	Y	0.32 mg	5 mg	11	0.75	NULL	YES	YES	NO	Tegaderm	1
											2012-09-25	2	LUMBAR POSTERIOR DECOMPRESSION	OR 69 (LUNDER 3)	152	50 years,11 months,16 days	M	74 Inch(es)	200.42 lb(s)	25.73			N	0	N	0	0	7	NULL	NULL	YES	NO	YES	Tape	1
											2012-09-27	3	LUMBAR FORAMINOTOMY	OR 72 (LUNDER 3)	174	78 years,9 months,24 days	M	68 Inch(es)	198.42 lb(s)	30.17	Bupivacaine 0.5%	10 ml	Y	3.85 mg	Y	0.08 mg	0	14	0.75	NULL	YES	NO	YES	Tegaderm	1
											2012-09-27	2	LUMBAR DECOMPRESSION, LAMINECTOMY	OR 72 (LUNDER 3)	230	49 years,2 months,9 days	M	70 Inch(es)	157.32 lb(s)	22.57	Bupivacaine 0.5%	10 ml	Y	2.4 mg	Y	0.08 mg	15 mg	11	0.75	NULL	YES	NO	YES	Tegaderm	1
											2012-10-10	2	MICRODISCECTOMY LUMBAR	OR 88 (LUNDER 4)	183	60 years,3 months,10 days	F		162.35 lb(s)	0			Y	83.5 mg	Y	0.08 mg	15 mg	13	0.7	NULL	YES	YES	NO	Tegaderm	1
											2012-10-11	2	MICRODISCECTOMY LUMBAR	OR 91 (LUNDER 4)	159	36 years,10 months,3 days	F		2.2 lb(s)	0			N	0	N	0	10 mg	10	0.7	NULL	YES	YES	NO	Tegaderm	1
											2012-10-18	3	LUMBAR POSTERIOR DECOMPRESSION	OR 90 (LUNDER 4)	212	78 years,10 months,22 days	M	75 Inch(es)	208.45 lb(s)	26.05			Y	2.92 mg	Y	0.08 mg	5 mg	11	0.75	NULL	YES	YES	NO	Tegaderm	1
											2012-10-23	2	LUMBAR POSTERIOR DECOMPRESSION	OR 89 (LUNDER 4)	205	83 years,4 months,22 days	F		120.26 lb(s)	0			Y	0.59 mg	Y	0.16 mg	0	9	0.7	NULL	YES	YES	NO	Tegaderm	1
											2012-10-30	2	LUMBAR POSTERIOR DECOMPRESSION	OR 89 (LUNDER 4)	123	56 years,2 months,4 days	M			0			N	0	Y	0.04 mg	0	9	0.75	NULL	YES	YES	NO	Tegaderm	1
											2012-11-01	2	LUMBAR POSTERIOR DECOMPRESSION	OR 73 (LUNDER 3)	161	66 years,2 months,27 days	M	74 Inch(es)	258.54 lb(s)	33.19			Y	3.34 mg	Y	0.16 mg	10 mg	12	0.75	NULL	YES	YES	NO	Tegaderm	1
											2012-11-06	2	LUMBAR FORAMINOTOMY	OR 89 (LUNDER 4)	174	60 years,11 months,17 days	M	73 Inch(es)	279.99 lb(s)	36.94			N	0	Y	0.08 mg	0	11	0.75	NULL	YES	NO	YES	Tegaderm	1
											2012-11-06	2	LUMBAR FORAMINOTOMY	OR 89 (LUNDER 4)	208	66 years,7 months,29 days	M	71 Inch(es)	180.38 lb(s)	25.16			Y	3.59 mg	Y	0.16 mg	0	8	0.75	NULL	YES	NO	YES	Tegaderm	1
											2012-11-30	3	MICRODISCECTOMY LUMBAR	OR 73 (LUNDER 3)	174	77 years,9 months,28 days	F	62 Inch(es)	178.57 lb(s)	32.66			Y	0.99 mg	N	0	20 mg	10	0.7	NULL	YES	NO	YES	NULL	1
											2012-12-04	3	MICRODISCECTOMY LUMBAR	OR 89 (LUNDER 4)	190	65 years,1 months,0 days	M	73 Inch(es)	273.57 lb(s)	36.09			N	0	Y	0.24 mg	0	11	0.75	NULL	YES	NO	YES	NULL	1
											2012-12-13	2	LUMBAR POSTERIOR DECOMPRESSION	OR 90 (LUNDER 4)	176	79 years,2 months,15 days	M	63.5 Inch(es)	139.29 lb(s)	24.28			Y	0.6 mg	N	0	25 mg	10	7.5	NULL	YES	YES	YES	Tegaderm	1
											2012-12-15	2	LUMBAR FORAMINOTOMY	OR 90 (LUNDER 4)	171	71 years,5 months,11 days	F	63 Inch(es)	128.26 lb(s)	22.72			N	0	Y	0.04 mg	0	6	0.7	NULL	YES	NO	YES	Tape	1
											2012-12-15	3	LUMBAR DECOMPRESSION, LAMINECTOMY	OR 90 (LUNDER 4)	162	47 years,0 months,30 days	F	66 Inch(es)	218.46 lb(s)	35.26			N	0	Y	0.48 mg	0	6	0.7	NULL	YES	YES	YES	Tegaderm	1
											2013-01-03	3	LUMBAR POSTERIOR DECOMPRESSION	OR 89 (LUNDER 4)	184	72 years,10 months,14 days	M	70 Inch(es)	219.47 lb(s)	31.49			Y	3.06 mg	N	0	30 mg	8	0.75	NULL	YES	YES	NO	Tegaderm	1
											2013-01-10	3	LUMBAR POSTERIOR DECOMPRESSION	OR 85 (LUNDER 4)	148	70 years,2 months,11 days	M	66 Inch(es)	156.33 lb(s)	25.23			Y	252.7 mg	Y	0.32 mg	0	12	0.75	NULL	YES	YES	NO	Tape	1
											2013-01-10	2	MICRODISCECTOMY LUMBAR	OR 85 (LUNDER 4)	160	44 years,1 months,27 days	M	66 Inch(es)	133.27 lb(s)	21.51			N	0	Y	0.04 mg	0	10	0.7	NULL	YES	YES	NO	Tape	0
											2013-01-29	2	LUMBAR POSTERIOR DECOMPRESSION	OR 89 (LUNDER 4)	288	58 years,6 months,12 days	M	72 Inch(es)	210.43 lb(s)	28.54			Y	1.65 mg	Y	0.08 mg	0	7	0.75	NULL	YES	YES	YES	Tape	NULL
											2013-01-31	2	LUMBAR POSTERIOR DECOMPRESSION	OR 85 (LUNDER 4)	156	62 years,0 months,29 days	F	60 Inch(es)	121.25 lb(s)	23.68			Y	2.94 mg	Y	0.08 mg	0	10	0.7	NULL	YES	NO	YES	Tegaderm	1
											2013-02-01	1	MICRODISCECTOMY LUMBAR	OR 89 (LUNDER 4)	163	32 years,10 months,18 days	M		158.73 lb(s)	0			N	0	N	0	0	8	0.75	NULL	YES	YES	NO	Tegaderm	1
											2013-02-08	2	MICRODISCECTOMY LUMBAR	OR 89 (LUNDER 4)	126	38 years,5 months,26 days	M	73 Inch(es)	190.39 lb(s)	25.12			N	0	Y	0.08 mg	0	11	0.7	NULL	YES	NO	YES	Tegaderm	1
											2013-02-14	2	LUMBAR POSTERIOR DECOMPRESSION	OR 91 (LUNDER 4)	149	56 years,10 months,16 days	M		200.42 lb(s)	0			Y	2.71 mg	Y	0.08 mg	10 mg	13	0.75	NULL	YES	YES	NO	Tegaderm	1
											2013-02-14	2	LUMBAR POSTERIOR DECOMPRESSION	OR 91 (LUNDER 4)	200	44 years,4 months,27 days	M		180.38 lb(s)	0			Y	3.92 mg	Y	0.08 mg	5 mg	11	0.75	NULL	YES	YES	NO	NULL	1
											2013-02-26	2	LUMBAR POSTERIOR DECOMPRESSION	OR 89 (LUNDER 4)	187	67 years,0 months,7 days	M		216.05 lb(s)	0			N	0	N	0	30 mg	13	NULL	NULL	YES	YES	NO	Tegaderm	1
											2013-03-19	2	LUMBAR POSTERIOR DECOMPRESSION	OR 89 (LUNDER 4)	172	80 years,7 months,15 days	M		160.34 lb(s)	0			N	0	N	0	0	8	0.75	NULL	YES	YES	NO	Tegaderm	1
											2013-03-28	3	LUMBAR POSTERIOR DECOMPRESSION	OR 89 (LUNDER 4)	194	79 years,10 months,23 days	M	72 Inch(es)	260.15 lb(s)	35.28			Y	4.34 mg	Y	0.12 mg	5 mg	10	0.75	NULL	YES	YES	YES	Tegaderm	1
											2013-03-29	3	LUMBAR POSTERIOR DECOMPRESSION	OR 89 (LUNDER 4)	241	73 years,2 months,19 days	F	58 Inch(es)	155.32 lb(s)	32.46			Y	255.54 mg	Y	0.16 mg	10 mg	10	0.65	NULL	YES	NO	YES	Tegaderm	1
											2013-03-29	2	LUMBAR POSTERIOR DECOMPRESSION	OR 89 (LUNDER 4)	184	59 years,9 months,1 days	F		130.27 lb(s)	0			Y	2.1 mg	Y	0.24 mg	5 mg	12	0.7	NULL	YES	NO	YES	Tegaderm	1
											2013-04-02	2	LUMBAR POSTERIOR DECOMPRESSION	OR 86 (LUNDER 4)	270	74 years,6 months,23 days	M	69 Inch(es)	171.26 lb(s)	25.29			Y	7.38 mg	Y	0.32 mg	25 mg	12	0.75	NULL	YES	YES	NO	Tegaderm	1
											2013-04-05	3	LUMBAR POSTERIOR DECOMPRESSION	OR 89 (LUNDER 4)	154	66 years,5 months,3 days	F	62 Inch(es)	105.23 lb(s)	19.24			Y	457.72 mg	Y	0.4 mg	0	9	0.7	NULL	YES	YES	NO	Tegaderm	NULL
											2013-04-07	3	MICRODISCECTOMY	OR 71 (LUNDER 3)	127	80 years,8 months,3 days	M	67 Inch(es)	150.31 lb(s)	23.54			N	0	Y	0.16 mg	0	9	0.75	NULL	YES	YES	NO	Tegaderm	1
											2013-04-09	2	LUMBAR POSTERIOR DECOMPRESSION	OR 89 (LUNDER 4)	152	65 years,3 months,4 days	F	63 Inch(es)	141.29 lb(s)	25.03			Y	1.49 mg	N	0	40 mg	11	0.7	NULL	NO	NO	YES	Tegaderm	1
											2013-04-09	2	LUMBAR POSTERIOR DECOMPRESSION	OR 89 (LUNDER 4)	135	65 years,2 months,10 days	F	66 Inch(es)	148.3 lb(s)	23.93			Y	5.14 mg	N	0	5 mg	10	0.7	NULL	NO	NO	YES	Tegaderm	1
											2013-04-11	3	LUMBAR POSTERIOR DECOMPRESSION	OR 89 (LUNDER 4)	253	74 years,4 months,8 days	M	72 Inch(es)	262.55 lb(s)	35.6			Y	9.96 mg	Y	0.24 mg	0	10	0.75	NULL	YES	YES	NO	Tegaderm	1
											2013-04-12	2	LUMBAR POSTERIOR DECOMPRESSION	OR 88 (LUNDER 4)	244	67 years,11 months,26 days	F	67.5 Inch(es)	213.45 lb(s)	32.93	Lidocaine 4%	4 ml	N	0	N	0	10 mg	11	0.7	NULL	YES	YES	NO	Tape	1
											2013-04-23	3	LUMBAR POSTERIOR DECOMPRESSION	OR 89 (LUNDER 4)	156	63 years,6 months,6 days	M		220.46 lb(s)	0			Y	3.6 mg	N	0	0	10	0.75	NULL	YES	NO	YES	Tegaderm	1
											2013-05-03	2	LUMBAR POSTERIOR DECOMPRESSION	OR 89 (LUNDER 4)	266	55 years,3 months,21 days	M	70 Inch(es)	275.58 lb(s)	39.54			Y	3.27 mg	Y	0.08 mg	25 mg	11	0.8	NULL	YES	YES	YES	Tegaderm	1
											2013-05-03	2	MICRODISCECTOMY LUMBAR	OR 89 (LUNDER 4)	188	35 years,3 months,7 days	M	69 Inch(es)	208.45 lb(s)	30.78			N	0	N	0	0	9	NULL	NULL	YES	YES	YES	Tegaderm	1
											2013-05-10	2	LUMBAR POSTERIOR DECOMPRESSION	OR 91 (LUNDER 4)	263	78 years,5 months,11 days	M	67 Inch(es)	171.37 lb(s)	26.84			Y	3.43 mg	Y	0.8 mg	0	8	8	NULL	YES	YES	NO	Tegaderm	1
											2013-05-21	1	LUMBAR FORAMINOTOMY	OR 89 (LUNDER 4)	188	63 years,2 months,6 days	M	67 Inch(es)	168.34 lb(s)	26.36			Y	3.93 mg	Y	0.2 mg	10 mg	13	0.75	NULL	YES	YES	NO	Tegaderm	1
											2013-05-21	2	LUMBAR POSTERIOR DECOMPRESSION	OR 89 (LUNDER 4)	250	58 years,9 months,12 days	M	70 Inch(es)	180.38 lb(s)	25.88			Y	6.16 mg	Y	0.32 mg	10 mg	14	0.75	NULL	YES	YES	YES	Tegaderm	1
											2013-05-23	2	MICRODISCECTOMY LUMBAR	OR 73 (LUNDER 3)	228	55 years,6 months,10 days	F		200.42 lb(s)	0			Y	3.05 mg	Y	0.04 mg	0	10	0.7	NULL	YES	YES	NO	Tegaderm	1
											2013-06-06	2	MICRODISCECTOMY LUMBAR	OR 88 (LUNDER 4)	167	65 years,3 months,8 days	F	64 Inch(es)	155.32 lb(s)	26.66			Y	6.44 mg	N	0	10 mg	10	0.7	NULL	NO	NO	YES	Tegaderm	1
											2013-06-08	3	MICRODISCECTOMY LUMBAR	OR 90 (LUNDER 4)	203	73 years,7 months,30 days	M			0			Y	3.64 mg	N	0	0	9	0.75	NULL	YES	YES	YES	Tegaderm	1
											2013-06-21	3	LUMBAR POSTERIOR DECOMPRESSION	OR 69 (LUNDER 3)	191	62 years,2 months,20 days	M	69 Inch(es)	324.08 lb(s)	47.85			Y	2.12 mg	N	0	20 mg	10	0.8	NULL	YES	YES	NO	Tegaderm	1
											2013-06-25	2	LUMBAR POSTERIOR DECOMPRESSION	OR 89 (LUNDER 4)	261	47 years,3 months,12 days	M	71 Inch(es)	115.24 lb(s)	16.07			Y	14.32 mg	N	0	15 mg	10	NULL	NULL	YES	YES	NO	Tape	1
											2013-07-02	2	LUMBAR POSTERIOR DECOMPRESSION	OR 89 (LUNDER 4)	183	73 years,4 months,7 days	F	62 Inch(es)	178.38 lb(s)	32.62			Y	2.81 mg	Y	0.08 mg	15 mg	13	0.7	NULL	YES	YES	NO	Tegaderm	1
											2013-07-05	2	LUMBAR POSTERIOR DECOMPRESSION	OR 89 (LUNDER 4)	214	47 years,4 months,2 days	F	71 Inch(es)	285.61 lb(s)	39.83			N	0	Y	0.04 mg	0	12	0.75	NULL	YES	YES	NO	Tegaderm	1
											2013-07-09	2	LUMBAR FORAMINOTOMY	OR 68 (LUNDER 3)	216	65 years,7 months,26 days	M	68 Inch(es)	229.3 lb(s)	34.86			Y	3.42 mg	N	0	20 mg	12	7	NULL	YES	YES	YES	Tape	1
											2013-07-11	2	LUMBAR POSTERIOR DECOMPRESSION	OR 73 (LUNDER 3)	159	64 years,6 months,18 days	F	62 Inch(es)	130.27 lb(s)	23.82			N	0	Y	0.16 mg	0	9	0.7	NULL	YES	YES	NO	Tegaderm	1
											2013-07-26	3	LUMBAR POSTERIOR DECOMPRESSION	OR 88 (LUNDER 4)	155	73 years,0 months,27 days	F	66 Inch(es)	158 lb(s)	25.5			Y	2.89 mg	Y	0.4 mg	15 mg	13	0.7	NULL	YES	YES	NO	Tegaderm	1
											2013-08-01	3	MICRODISCECTOMY LUMBAR	OR 89 (LUNDER 4)	232	53 years,9 months,1 days	F	65 Inch(es)	145 lb(s)	24.13			Y	1.99 mg	N	0	0	10	0.7	NULL	YES	YES	NO	Tegaderm	1
											2013-08-06	2	LUMBAR POSTERIOR DECOMPRESSION	OR 89 (LUNDER 4)	260	64 years,3 months,28 days	M	70 Inch(es)	264 lb(s)	37.88			Y	12.13 mg	N	0	0	9	0.75	NULL	YES	NO	YES	Tegaderm	1
											2013-08-08	2	LUMBAR POSTERIOR DISCECTOMY	OR 73 (LUNDER 3)	215	76 years,4 months,26 days	M	74 Inch(es)	191 lb(s)	24.52			Y	2.35 mg	Y	0.64 mg	15 mg	13	0.75	NULL	YES	YES	NO	Tegaderm	1
											2013-08-21	3E	LUMBAR POSTERIOR DECOMPRESSION	OR 90 (LUNDER 4)	186	36 years,11 months,29 days	M	72 Inch(es)	210.43 lb(s)	28.54			Y	1.44 mg	N	0	0	9	0.75	NULL	YES	YES	NO	Tegaderm	1
											2013-08-22	2	LUMBAR POSTERIOR DECOMPRESSION	OR 89 (LUNDER 4)	188	55 years,0 months,1 days	M	71 Inch(es)	245.51 lb(s)	34.24			N	0	Y	0.04 mg	5 mg	12	0.7	NULL	YES	YES	NO	Tegaderm	1
											2013-08-27	2	LUMBAR POSTERIOR DECOMPRESSION	OR 89 (LUNDER 4)	244	50 years,1 months,22 days	M	68 Inch(es)	185.39 lb(s)	28.19			Y	7.07 mg	Y	0.16 mg	0	10	0.75	NULL	YES	YES	NO	Tegaderm	1
											2013-08-30	2	LUMBAR POSTERIOR DECOMPRESSION	OR 73 (LUNDER 3)	144	63 years,6 months,16 days	M	69 Inch(es)	182.6 lb(s)	26.96			Y	0.67 mg	Y	0.56 mg	10 mg	9	0.75	NULL	YES	YES	NO	Tape	1
											2013-08-30	2	LUMBAR POSTERIOR DECOMPRESSION	OR 73 (LUNDER 3)	141	82 years,10 months,26 days	M	73 Inch(es)	208 lb(s)	27.44			Y	2.4 mg	Y	0.08 mg	30 mg	13	0.75	NULL	YES	YES	NO	Tape	1
											2013-09-19	3	LUMBAR FORAMINOTOMY	OR 89 (LUNDER 4)	157	56 years,1 months,12 days	M	70 Inch(es)	187 lb(s)	26.83			Y	4.05 mg	Y	0.4 mg	5 mg	12	0.75	NULL	YES	NO	YES	Tegaderm	1
											2013-09-19	3	MICRODISCECTOMY LUMBAR	OR 89 (LUNDER 4)	226	71 years,6 months,9 days	F	68 Inch(es)	190.39 lb(s)	28.95			Y	3.25 mg	Y	0.08 mg	0	11	0.7	NULL	YES	NO	YES	Tegaderm	1
											2013-09-26	2	LUMBAR POSTERIOR DECOMPRESSION	OR 88 (LUNDER 4)	213	62 years,6 months,26 days	M	68 Inch(es)	212.5 lb(s)	32.31			Y	9.97 mg	Y	0.08 mg	45 mg	9	0.75	NULL	YES	NO	YES	Tegaderm	1
											2013-10-04	2	Lumbar Foraminotomy	OR 72 (LUNDER 3)	240	73 years,10 months,0 days	M	72 Inch(es)	232.4 lb(s)	31.52			Y	7.13 mg	N	0	35 mg	11	0.75	NULL	YES	YES	NO	Tape	1
											2013-10-10	2	LUMBAR POSTERIOR DECOMPRESSION	OR 88 (LUNDER 4)	188	69 years,4 months,30 days	M	69 Inch(es)	190.39 lb(s)	28.11			Y	0.2 mg	N	0	0	8	0.75	NULL	YES	YES	NO	Tegaderm	1
											2013-10-25	3	MICRODISCECTOMY LUMBAR	OR 89 (LUNDER 4)	153	66 years,8 months,0 days	F	67 Inch(es)	190 lb(s)	29.75			Y	6.3 mg	Y	0.08 mg	10 mg	8	0.7	NULL	YES	YES	NO	Tegaderm	1
											2013-10-31	2	LUMBAR POSTERIOR DECOMPRESSION	OR 89 (LUNDER 4)	181	44 years,7 months,30 days	F	65 Inch(es)	155.32 lb(s)	25.84			N	0	N	0	7.5 mg	10	0.75	NULL	YES	NO	YES	NULL	1
											2013-11-01	2	LUMBAR POSTERIOR DECOMPRESSION	OR 89 (LUNDER 4)	216	84 years,0 months,6 days	M	71 Inch(es)	175 lb(s)	24.4			Y	2.01 mg	Y	0.04 mg	12.5 mg	12	0.75	NULL	YES	NO	YES	Tape	1
											2013-11-08	2	LUMBAR POSTERIOR DECOMPRESSION	OR 89 (LUNDER 4)	274	66 years,8 months,27 days	M	67 Inch(es)	224.8 lb(s)	35.2			Y	8.55 mg	Y	0.24 mg	0	14	0.75	NULL	NO	NO	NO	NULL	NULL
											2013-11-15	3	LUMBAR FORAMINOTOMY	OR 89 (LUNDER 4)	183	78 years,2 months,5 days	M	70 Inch(es)	174.17 lb(s)	24.99			Y	10.65 mg	Y	0.32 mg	15 mg	11	0.75	NULL	YES	NO	YES	Tegaderm	1
											2013-11-21	2	LUMBAR POSTERIOR DECOMPRESSION	OR 85 (LUNDER 4)	162	59 years,3 months,14 days	M	70.5 Inch(es)	175 lb(s)	24.75			N	0	N	0	5 mg	9	0.75	NULL	YES	YES	NO	Tegaderm	1
											2013-11-21	3	LUMBAR POSTERIOR DECOMPRESSION	OR 85 (LUNDER 4)	177	73 years,2 months,19 days	F	67 Inch(es)	150.31 lb(s)	23.54			Y	4.19 mg	N	0	0	11	0.7	NULL	YES	YES	NO	Tegaderm	1
											2013-11-26	2	LUMBAR POSTERIOR DECOMPRESSION	OR 89 (LUNDER 4)	168	38 years,2 months,16 days	M	70.5 Inch(es)	195 lb(s)	27.58			N	0	N	0	0	9	0.75	NULL	YES	NO	YES	Tegaderm	1
											2013-12-06	2	LUMBAR POSTERIOR DECOMPRESSION	OR 89 (LUNDER 4)	290	27 years,6 months,18 days	M	70 Inch(es)	260.54 lb(s)	37.38			Y	1351.59 mg	Y	0.24 mg	10 mg	13	0.75	NULL	YES	YES	NO	Tegaderm	1
											2013-12-12	2	LUMBAR POSTERIOR DECOMPRESSION	OR 88 (LUNDER 4)	133	40 years,4 months,28 days	M	74 Inch(es)	210 lb(s)	26.96			N	0	N	0	0	8	0.75	NULL	YES	YES	NO	Tegaderm	1
											2013-12-13	2	LUMBAR POSTERIOR DECOMPRESSION	OR 89 (LUNDER 4)	282	51 years,6 months,25 days	F	63 Inch(es)	215 lb(s)	38.08			Y	4.54 mg	Y	0.16 mg	0	9	0.7	NULL	YES	YES	NO	Tegaderm	1
											2013-12-17	2	LUMBAR POSTERIOR DECOMPRESSION	OR 89 (LUNDER 4)	172	61 years,4 months,17 days	M	67 Inch(es)	179 lb(s)	28.03			Y	5.58 mg	Y	0.56 mg	5 mg	12	0.7	NULL	YES	YES	NO	Tegaderm	1
											2013-12-17	2	LUMBAR POSTERIOR DECOMPRESSION	OR 89 (LUNDER 4)	127	47 years,4 months,9 days	M	72 Inch(es)	226.48 lb(s)	30.71			Y	1.56 mg	Y	0.08 mg	5 mg	10	0.75	NULL	YES	YES	NO	Tegaderm	NULL
											2014-01-11	2	MICRODISCECTOMY	OR 89 (LUNDER 4)	217	41 years,2 months,6 days	F	69 Inch(es)	195.42 lb(s)	28.86			N	0	N	0	0	9	0.7	NULL	YES	YES	NO	Tape	1
											2014-01-17	2	LUMBAR FORAMINOTOMY	OR 73 (LUNDER 3)	156	63 years,4 months,9 days	M	66 Inch(es)	175 lb(s)	28.24			Y	3.38 mg	Y	0.32 mg	0	9	0.75	NULL	YES	NO	YES	Tegaderm	NULL
											2014-01-30	2	LUMBAR POSTERIOR DECOMPRESSION	OR 63 (LUNDER 3)	156	54 years,2 months,9 days	M	77 Inch(es)	215 lb(s)	25.49			N	0	N	0	15 mg	11	0.75	NULL	YES	YES	NO	Tegaderm	NULL
											2014-01-31	2	MICRODISCECTOMY LUMBAR	OR 71 (LUNDER 3)	127	61 years,7 months,2 days	M	66 Inch(es)	140 lb(s)	22.59			Y	1.28 mg	Y	0.08 mg	0	9	0.75	NULL	YES	NO	YES	Tegaderm	1
											2014-02-06	3	LUMBAR POSTERIOR DECOMPRESSION	OR 73 (LUNDER 3)	134	81 years,4 months,12 days	M	68 Inch(es)	277 lb(s)	42.11			Y	2497.26 mg	Y	0.32 mg	45 mg	14	0.75	NULL	YES	YES	NO	Tegaderm	1
											2014-02-06	2	LUMBAR POSTERIOR DECOMPRESSION	OR 73 (LUNDER 3)	210	69 years,11 months,16 days	M	65 Inch(es)	124.6 lb(s)	20.73			Y	0.3 mg	Y	0.08 mg	20 mg	13	0.75	NULL	YES	YES	NO	Tegaderm	1
											2014-02-07	3	LUMBAR POSTERIOR DECOMPRESSION	OR 89 (LUNDER 4)	204	88 years,5 months,28 days	M	70 Inch(es)	173.1 lb(s)	24.83			Y	9.45 mg	Y	0.08 mg	0	10	0.8	NULL	YES	NO	NO	Tegaderm	NULL
											2014-02-13	2	LUMBAR POSTERIOR DECOMPRESSION	OR 67 (LUNDER 3)	185	72 years,8 months,26 days	F	59.5 Inch(es)	232.9 lb(s)	46.25			N	0	N	0	0	11	0.7	NULL	YES	NO	YES	Tegaderm	1
											2014-02-25	2	LUMBAR POSTERIOR DECOMPRESSION	OR 89 (LUNDER 4)	261	83 years,8 months,22 days	F	64 Inch(es)	127.5 lb(s)	21.88			Y	6 mg	N	0	0	10	0.7	NULL	YES	YES	YES	NULL	NULL
											2014-03-04	2	LUMBAR POSTERIOR DECOMPRESSION	OR 89 (LUNDER 4)	147	52 years,8 months,21 days	F	62 Inch(es)	122 lb(s)	22.31			Y	3.26 mg	Y	0.48 mg	0	10	0.7	NULL	YES	YES	NO	Tegaderm	1
											2014-03-18	3	LUMBAR POSTERIOR DECOMPRESSION	OR 73 (LUNDER 3)	165	70 years,2 months,29 days	M	67 Inch(es)	130.27 lb(s)	20.4			N	0	N	0	70 mg	8	0.75	NULL	YES	YES	NO	NULL	1
											2014-03-21	2	LUMBAR POSTERIOR DECOMPRESSION	OR 89 (LUNDER 4)	222	83 years,5 months,17 days	M	73 Inch(es)	213.7 lb(s)	28.19			Y	1.77 mg	N	0	30 mg	13	0.75	NULL	YES	YES	NO	Tegaderm	1
											2014-03-29	3	LUMBAR POSTERIOR DECOMPRESSION	OR 88 (LUNDER 4)	217	68 years,5 months,5 days	M	66 Inch(es)	168.34 lb(s)	27.17			N	0	Y	0.08 mg	0	7	0.75	NULL	YES	NO	YES	Tape	1
											2014-04-01	3	LUMBAR POSTERIOR DECOMPRESSION	OR 89 (LUNDER 4)	297	73 years,3 months,11 days	F	60 Inch(es)	236.1 lb(s)	46.11			Y	1.67 mg	N	0	25 mg	13	0.7	NULL	YES	YES	NO	Tegaderm	1
											2014-04-04		LUMBAR POSTERIOR DECOMPRESSION	OR 89 (LUNDER 4)	153	83 years,4 months,2 days	F	65 Inch(es)	144.4 lb(s)	24.03			Y	1.2 mg	N	0	0	12	NULL	NULL	YES	YES	YES	NULL	NULL
											2014-04-10	2	LUMBAR POSTERIOR DECOMPRESSION	OR 73 (LUNDER 3)	184	81 years,6 months,7 days	M	67 Inch(es)	162 lb(s)	25.37			N	0	N	0	10 mg	9	0.75	NULL	YES	NO	YES	Tegaderm	1
											2014-04-15	3	LUMBAR POSTERIOR DISCECTOMY	OR 73 (LUNDER 3)	178	72 years,8 months,3 days	M	63 Inch(es)	153 lb(s)	27.1			Y	9.51 mg	Y	0.88 mg	0	10	0.75	NULL	YES	YES	NO	Tegaderm	1
											2014-04-18	2	LUMBAR POSTERIOR DECOMPRESSION	OR 89 (LUNDER 4)	124	62 years,6 months,18 days	F	60 Inch(es)	145.3 lb(s)	28.37			Y	1.95 mg	N	0	35 mg	10	0.7	NULL	YES	YES	NO	Tegaderm	1
											2014-05-01	3	LUMBAR POSTERIOR DECOMPRESSION	OR 73 (LUNDER 3)	212	89 years,10 months,17 days	M	68 Inch(es)	168.3 lb(s)	25.59			Y	6.42 mg	Y	0.16 mg	0	8	0.75	NULL	YES	YES	NO	Tape	1
											2014-05-13	3	LUMBAR POSTERIOR DECOMPRESSION	OR 89 (LUNDER 4)	191	91 years,1 months,21 days	F	62 Inch(es)	162.6 lb(s)	29.74			N	0	N	0	15 mg	8	0.7	NULL	NO	YES	YES	NULL	1
											2014-05-20	2	LUMBAR POSTERIOR DECOMPRESSION	OR 67 (LUNDER 3)	189	75 years,0 months,23 days	F	60 Inch(es)	150.4 lb(s)	29.37			Y	1013.82 mg	N	0	0	11	0.7	NULL	YES	NO	YES	Tegaderm	1
											2014-05-20	3	LUMBAR POSTERIOR DECOMPRESSION	OR 67 (LUNDER 3)	264	74 years,0 months,16 days	M	65 Inch(es)	155.32 lb(s)	25.84			Y	3.59 mg	N	0	0	11	0.75	NULL	YES	NO	YES	Tegaderm	1
											2014-05-23	3	LUMBAR POSTERIOR DECOMPRESSION	OR 89 (LUNDER 4)	185	74 years,3 months,3 days	M	70 Inch(es)	225.7 lb(s)	32.38			Y	2.48 mg	Y	0.16 mg	15 mg	7	0.75	NULL	YES	YES	NO	Tegaderm	NULL
											2014-05-27	2	LUMBAR POSTERIOR DECOMPRESSION	OR 90 (LUNDER 4)	149	69 years,2 months,7 days	M	68 Inch(es)	199 lb(s)	30.25			N	0	Y	0.08 mg	0	13	0.8	NULL	YES	YES	NO	Tegaderm	NULL
											2014-05-29	2	LUMBAR POSTERIOR DECOMPRESSION	OR 72 (LUNDER 3)	153	62 years,2 months,24 days	M	69.5 Inch(es)	160.23 lb(s)	23.32			Y	715.81 mg	Y	0.16 mg	20 mg	13	0.75	NULL	YES	YES	NO	NULL	1
											2014-05-30	2	LUMBAR POSTERIOR DECOMPRESSION	OR 89 (LUNDER 4)	177	60 years,10 months,29 days	M	74 Inch(es)	212.44 lb(s)	27.27			Y	2.38 mg	N	0	5 mg	11	0.75	NULL	YES	YES	NO	NULL	1
											2014-06-05	2	LUMBAR POSTERIOR DECOMPRESSION	OR 85 (LUNDER 4)	221	71 years,0 months,12 days	M	71 Inch(es)	205.34 lb(s)	28.64			Y	5.73 mg	Y	0.16 mg	25 mg	8	0.75	NULL	YES	YES	NO	Tegaderm	NULL
											2014-06-13	2	LUMBAR LAMINECTOMY LESS THAN 3 LEVELS	OR 89 (LUNDER 4)	157	51 years,2 months,2 days	F	67 Inch(es)	176.37 lb(s)	27.62			Y	0.66 mg	Y	0.08 mg	15 mg	15	0.7	NULL	YES	YES	NO	Tegaderm	1
											2014-07-08	2	LUMBAR POSTERIOR DECOMPRESSION	OR 89 (LUNDER 4)	195	52 years,4 months,28 days	F	66 Inch(es)	197.51 lb(s)	31.88			N	0	Y	0.08 mg	0	9	0.7	NULL	YES	YES	NO	NULL	NULL
											2014-07-10	2	LUMBAR DECOMPRESSION, LAMINECTOMY	OR 73 (LUNDER 3)	164	47 years,6 months,25 days	M	68 Inch(es)	150.31 lb(s)	22.85			Y	1.68 mg	Y	0.24 mg	20 mg	9	0.75	NULL	YES	YES	NO	Tegaderm	1
											2014-07-11	3	LUMBAR POSTERIOR DECOMPRESSION	OR 89 (LUNDER 4)	300	56 years,8 months,17 days	M	72 Inch(es)	262.55 lb(s)	35.6			Y	16.37 mg	Y	0.16 mg	0	11	0.75	NULL	YES	YES	NO	Tape	1
											2014-07-15	2	LUMBAR POSTERIOR DECOMPRESSION	OR 89 (LUNDER 4)	165	73 years,1 months,24 days	F	65 Inch(es)	135.28 lb(s)	22.51			Y	1.59 mg	Y	0.32 mg	10 mg	13	0.7	NULL	YES	YES	NO	Tegaderm	1
											2014-07-22	2	LUMBAR POSTERIOR DECOMPRESSION	OR 89 (LUNDER 4)	193	71 years,3 months,15 days	F	63.5 Inch(es)	2024.24 lb(s)	352.91			Y	2.05 mg	N	0	0	11	0.7	NULL	YES	NO	NO	Tegaderm	1
											2014-07-22	2	LUMBAR POSTERIOR DECOMPRESSION	OR 89 (LUNDER 4)	139	66 years,4 months,23 days	F	63 Inch(es)	160.34 lb(s)	28.4			Y	0.37 mg	Y	0.04 mg	0	11	0.7	NULL	YES	NO	NO	Tegaderm	1
											2014-07-22	2	LUMBAR POSTERIOR DECOMPRESSION	OR 89 (LUNDER 4)	168	88 years,10 months,22 days	F	65 Inch(es)	171.37 lb(s)	28.51			Y	0.87 mg	N	0	10 mg	11	0.7	NULL	YES	NO	NO	Tegaderm	1
											2014-07-24	2	LUMBAR POSTERIOR DECOMPRESSION	OR 73 (LUNDER 3)	138	68 years,6 months,8 days	F	66.5 Inch(es)	153.33 lb(s)	24.37			Y	0.95 mg	N	0	0	8	0.7	NULL	YES	YES	NO	Tegaderm	1
											2014-07-24	2	LUMBAR POSTERIOR DECOMPRESSION	OR 73 (LUNDER 3)	177	66 years,5 months,6 days	M	65 Inch(es)	180.38 lb(s)	30.01			Y	3.78 mg	N	0	20 mg	11	0.75	NULL	YES	YES	NO	Tegaderm	1
											2014-07-25	2	MICRODISCECTOMY LUMBAR	OR 89 (LUNDER 4)	144	58 years,0 months,1 days	M	72 Inch(es)	195.42 lb(s)	26.5			Y	2 mg	Y	0.16 mg	25 mg	13	0.7	NULL	YES	YES	NO	Tegaderm	1
											2014-07-25	2	MICRODISCECTOMY LUMBAR	OR 89 (LUNDER 4)	216	61 years,5 months,14 days	F	72 Inch(es)	170.35 lb(s)	23.1			N	0	N	0	0	13	NULL	NULL	YES	YES	NO	Tegaderm	1
											2014-07-29	2	LUMBAR POSTERIOR DECOMPRESSION	OR 89 (LUNDER 4)	167	58 years,5 months,26 days	F	66 Inch(es)	160.34 lb(s)	25.88			N	0	N	0	0	8	0.7	NULL	YES	YES	YES	NULL	NULL
											2014-07-31	3	MICRODISCECTOMY LUMBAR	OR 72 (LUNDER 3)	151	78 years,2 months,27 days	M	68 Inch(es)	154.32 lb(s)	23.46			Y	1.74 mg	Y	0.32 mg	15 mg	9	0.75	NULL	YES	YES	NO	Tegaderm	1
											2014-08-14	4	LUMBAR POSTERIOR DECOMPRESSION	OR 85 (LUNDER 4)	126	86 years,4 months,24 days	M	67 Inch(es)	147.31 lb(s)	23.07			Y	2.26 mg	N	0	35 mg	12	0.75	NULL	YES	YES	NO	NULL	NULL
											2014-08-21	3	LUMBAR POSTERIOR DECOMPRESSION	OR 73 (LUNDER 3)	145	81 years,9 months,1 days	F	66 Inch(es)	185.39 lb(s)	29.92			Y	1.34 mg	N	0	0	9	0.7	NULL	YES	YES	NO	Tape	1
											2014-08-29	2	LUMBAR POSTERIOR DECOMPRESSION	OR 89 (LUNDER 4)	187	47 years,10 months,25 days	F	60 Inch(es)	184.39 lb(s)	36.01			N	0	N	0	0	10	0.7	NULL	YES	NO	YES	Tegaderm	1
											2014-09-04	2	LUMBAR LAMINECTOMY LESS THAN 3 LEVELS	OR 73 (LUNDER 3)	168	69 years,2 months,5 days	M	70 Inch(es)	185.39 lb(s)	26.6			Y	2.58 mg	N	0	0	10	0.75	NULL	YES	YES	NO	Tegaderm	NULL
											2014-09-05	2	LUMBAR POSTERIOR DECOMPRESSION	OR 88 (LUNDER 4)	179	53 years,8 months,12 days	M	71 Inch(es)	172.36 lb(s)	24.04			Y	2.26 mg	Y	0.08 mg	0	10	0.75	NULL	YES	YES	NO	Tegaderm	1
											2014-09-05	3	LUMBAR POSTERIOR DECOMPRESSION	OR 88 (LUNDER 4)	182	75 years,0 months,12 days	M	70 Inch(es)	220.46 lb(s)	31.63			Y	6.73 mg	Y	0.08 mg	10 mg	12	0.75	NULL	YES	YES	NO	Tegaderm	1
											2014-09-09	3	LUMBAR POSTERIOR DECOMPRESSION	OR 89 (LUNDER 4)	246	79 years,2 months,3 days	F	70 Inch(es)	203.42 lb(s)	29.18			Y	13.84 mg	Y	0.4 mg	15 mg	10	0.75	NULL	YES	YES	NO	Tape	1
											2014-09-11	2	LUMBAR FORAMINOTOMY	OR 64 (LUNDER 3)	205	56 years,7 months,30 days	M	70 Inch(es)	265.55 lb(s)	38.1			Y	4.97 mg	Y	0.24 mg	15 mg	9	0.75	NULL	YES	YES	NO	NULL	NULL
											2014-09-16	2	LUMBAR POSTERIOR DECOMPRESSION	OR 89 (LUNDER 4)	210	65 years,1 months,23 days	M	66 Inch(es)	160.34 lb(s)	25.88			Y	210.15 mg	Y	0.16 mg	45 mg	9	0.75	NULL	YES	YES	NO	NULL	1
											2014-09-18	2	LUMBAR FORAMINOTOMY	OR 89 (LUNDER 4)	120	59 years,3 months,19 days	M	68 Inch(es)	180.38 lb(s)	27.42			Y	2.76 mg	Y	0.32 mg	75 mg	12	0.75	NULL	YES	YES	NO	NULL	1
											2014-09-19	3	LUMBAR POSTERIOR DECOMPRESSION	OR 89 (LUNDER 4)	157	87 years,1 months,17 days	M	65 Inch(es)	157.32 lb(s)	26.18			Y	7.58 mg	Y	0.16 mg	30 mg	8	0.75	NULL	YES	YES	NO	Tape	1
											2014-09-25	2	LUMBAR FORAMINOTOMY	OR 89 (LUNDER 4)	129	48 years,7 months,9 days	F	66 Inch(es)	195.42 lb(s)	31.54			N	0	N	0	0	13	0.7	NULL	YES	YES	NO	Tegaderm	1
											2014-09-30	2	LUMBAR POSTERIOR DECOMPRESSION	OR 89 (LUNDER 4)	175	65 years,9 months,26 days	M	70 Inch(es)	214.44 lb(s)	30.77			Y	4.04 mg	N	0	10 mg	15	7.5	NULL	YES	YES	NO	Tegaderm	1
											2014-10-02	2	LUMBAR POSTERIOR DECOMPRESSION	OR 73 (LUNDER 3)	156	73 years,2 months,18 days	M	68 Inch(es)	175.38 lb(s)	26.66			N	0	Y	0.16 mg	10 mg	12	0.7	NULL	YES	YES	NO	Tegaderm	1
											2014-10-07	2	LUMBAR POSTERIOR DECOMPRESSION	OR 89 (LUNDER 4)	133	68 years,6 months,7 days	F	66 Inch(es)	160.34 lb(s)	25.88			N	0	N	0	25 mg	14	0.7	NULL	YES	YES	YES	Tegaderm	1
											2014-10-09	2	LUMBAR POSTERIOR DECOMPRESSION	OR 85 (LUNDER 4)	197	67 years,0 months,25 days	F	67 Inch(es)	152.32 lb(s)	23.85			Y	1 mg	N	0	0	9	0.75	NULL	YES	YES	NO	NULL	NULL
											2014-10-10	2	LUMBAR POSTERIOR DECOMPRESSION	OR 89 (LUNDER 4)	200	51 years,4 months,12 days	F	71 Inch(es)	236.49 lb(s)	32.98			Y	6.49 mg	Y	0.08 mg	0	10	0.7	NULL	YES	YES	NO	Tegaderm	1
											2014-10-10	2	MICRODISCECTOMY LUMBAR	OR 89 (LUNDER 4)	190	61 years,7 months,30 days	F	72 Inch(es)	170.35 lb(s)	23.1			Y	1.83 mg	N	0	0	10	0.7	NULL	YES	YES	NO	Tegaderm	1
											2014-10-16	3	LUMBAR LAMINECTOMY LESS THAN 3 LEVELS	OR 90 (LUNDER 4)	150	75 years,0 months,7 days	M	73 Inch(es)	240.5 lb(s)	31.73			N	0	N	0	20 mg	8	0.75	NULL	YES	YES	YES	Tape	NULL
											2014-10-28	3	LUMBAR DECOMPRESSION, LAMINECTOMY	OR 89 (LUNDER 4)	182	59 years,4 months,17 days	M	68 Inch(es)	212.44 lb(s)	32.3			Y	84.03 mg	N	0	30 mg	12	0.75	NULL	YES	YES	YES	NULL	1
											2014-10-28	3	LUMBAR POSTERIOR DECOMPRESSION	OR 89 (LUNDER 4)	180	65 years,2 months,26 days	F	62 Inch(es)	186.4 lb(s)	34.09			Y	2.57 mg	Y	0.16 mg	0	10	0.75	NULL	YES	YES	NO	Tegaderm	1
											2014-10-30	3	LUMBAR POSTERIOR DECOMPRESSION	OR 90 (LUNDER 4)	149	81 years,0 months,30 days	M	64 Inch(es)	139.29 lb(s)	23.91			Y	6.86 mg	Y	0.48 mg	10 mg	9	0.75	NULL	YES	NO	YES	Tape	NULL
											2014-10-31	2	MICRODISCECTOMY	OR 89 (LUNDER 4)	133	65 years,3 months,7 days	M	70 Inch(es)	183.38 lb(s)	26.31			Y	2.94 mg	N	0	20 mg	9	0.75	NULL	YES	NO	YES	Tape	1
											2014-11-04	2	LUMBAR POSTERIOR DECOMPRESSION	OR 89 (LUNDER 4)	187	77 years,9 months,9 days	M	68 Inch(es)	186.4 lb(s)	28.34			Y	2.67 mg	N	0	25 mg	9	0.75	NULL	YES	YES	NO	Tegaderm	1
											2014-11-06	2	LUMBAR POSTERIOR DECOMPRESSION	OR 88 (LUNDER 4)	194	69 years,7 months,17 days	M	68 Inch(es)	190.39 lb(s)	28.95			Y	4.05 mg	Y	0.16 mg	0	9	0.75	NULL	YES	YES	NO	Tegaderm	1
											2014-11-07	3	LUMBAR DECOMPRESSION, LAMINECTOMY	OR 73 (LUNDER 3)	196	75 years,2 months,7 days	M	67 Inch(es)	198.42 lb(s)	31.07			N	0	N	0	20 mg	10	0.75	NULL	YES	NO	YES	NULL	NULL
											2014-12-02	2	LUMBAR POSTERIOR DECOMPRESSION	OR 89 (LUNDER 4)	173	78 years,3 months,27 days	M	65 Inch(es)	156.33 lb(s)	26.01			Y	734.8 mg	Y	0.4 mg	50 mg	12	NULL	NULL	YES	YES	NO	Tegaderm	NULL
											2014-12-04	2	LUMBAR POSTERIOR DECOMPRESSION	OR 90 (LUNDER 4)	225	69 years,0 months,14 days	M	69 Inch(es)	157.32 lb(s)	23.23			Y	0.26 mg	N	0	15 mg	13	0.7	NULL	YES	NO	NO	Tape	1
											2014-12-05	2	LUMBAR POSTERIOR DECOMPRESSION	OR 89 (LUNDER 4)	207	77 years,11 months,20 days	F	64 Inch(es)	154.32 lb(s)	26.49			Y	2.4 mg	N	0	20 mg	14	0.7	NULL	YES	YES	NO	Tape	1
											2014-12-09	2	LUMBAR POSTERIOR DECOMPRESSION	OR 87 (LUNDER 4)	205	65 years,5 months,26 days	M	74 Inch(es)	225.47 lb(s)	28.95			Y	3.51 mg	Y	0.08 mg	0	12	0.75	NULL	YES	NO	YES	Tape	1
											2014-12-11	2	MICRODISCECTOMY LUMBAR	OR 91 (LUNDER 4)	164	59 years,2 months,21 days	F	65 Inch(es)	130.27 lb(s)	21.68			Y	1.13 mg	Y	0.08 mg	0	13	0.75	NULL	YES	YES	NO	Tape	1
											2014-12-18	3	LUMBAR POSTERIOR DECOMPRESSION	OR 89 (LUNDER 4)	193	65 years,5 months,28 days	F	64 Inch(es)	250.53 lb(s)	43			Y	2.84 mg	N	0	10 mg	11	0.75	NULL	NO	YES	NO	Tegaderm	1
											2014-12-23	3	LUMBAR DECOMPRESSION, LAMINECTOMY	OR 89 (LUNDER 4)	172	82 years,11 months,21 days	M	68 Inch(es)	185.39 lb(s)	28.19			Y	2.57 mg	N	0	20 mg	14	0.75	NULL	YES	YES	NO	NULL	NULL
											2014-12-26	2	LUMBAR POSTERIOR DECOMPRESSION	OR 89 (LUNDER 4)	141	63 years,8 months,24 days	M	70.5 Inch(es)	245.51 lb(s)	34.73			Y	1.91 mg	Y	0.16 mg	10 mg	13	0.75	NULL	YES	YES	NO	Tape	NULL
											2014-12-26	2	LUMBAR LAMINECTOMY LESS THAN 3 LEVELS	OR 89 (LUNDER 4)	213	83 years,6 months,17 days	M	68 Inch(es)	160.34 lb(s)	24.38			Y	8.88 mg	Y	0.08 mg	0	10	0.75	NULL	YES	YES	NO	NULL	NULL
											2014-12-30	2	LUMBAR POSTERIOR DECOMPRESSION	OR 89 (LUNDER 4)	176	79 years,4 months,27 days	F	62 Inch(es)	103.22 lb(s)	18.88			Y	1.32 mg	N	0	10 mg	12	0.7	NULL	YES	YES	NO	Tape	1
											2015-01-06	2	LUMBAR POSTERIOR DECOMPRESSION	OR 89 (LUNDER 4)	159	47 years,1 months,9 days	M	66 Inch(es)	173.37 lb(s)	27.98			Y	2.41 mg	N	0	0	10	0.7	NULL	YES	YES	NO	Tape	1
											2015-01-08	3	LUMBAR POSTERIOR DECOMPRESSION	OR 89 (LUNDER 4)	198	82 years,10 months,20 days	M	69 Inch(es)	170.35 lb(s)	25.15			Y	4.83 mg	N	0	15 mg	12	0.75	NULL	YES	NO	YES	Tegaderm	1
											2015-01-09	2	LUMBAR POSTERIOR DECOMPRESSION	OR 89 (LUNDER 4)	253	76 years,3 months,29 days	M	68 Inch(es)	165.35 lb(s)	25.14			Y	5.2 mg	Y	0.16 mg	20 mg	13	0.75	NULL	YES	YES	NO	Tegaderm	1
											2015-01-13	3	LUMBAR DECOMPRESSION, LAMINECTOMY	OR 89 (LUNDER 4)	214	71 years,10 months,13 days	M	71 Inch(es)	269.56 lb(s)	37.59			Y	8.89 mg	Y	0.56 mg	0	11	0.75	NULL	YES	YES	NO	Tegaderm	1
											2015-01-13	2	LUMBAR POSTERIOR DECOMPRESSION	OR 89 (LUNDER 4)	206	67 years,2 months,12 days	F	65 Inch(es)	154.32 lb(s)	25.68			Y	1.73 mg	Y	0.08 mg	0	11	0.7	NULL	YES	YES	NO	Tegaderm	1
											2015-01-15	3	LUMBAR POSTERIOR DECOMPRESSION	OR 89 (LUNDER 4)	164	73 years,10 months,26 days	M	71 Inch(es)	276.57 lb(s)	38.57			Y	4.53 mg	Y	0.08 mg	30 mg	15	0.7	NULL	YES	NO	YES	Tegaderm	1
											2015-01-16	2	LUMBAR POSTERIOR DECOMPRESSION	OR 89 (LUNDER 4)	172	57 years,3 months,2 days	M	72 Inch(es)	200.42 lb(s)	27.18			Y	1.76 mg	Y	0.16 mg	0	9	0.75	NULL	YES	YES	NO	NULL	1
											2015-01-22	2	MICRODISCECTOMY	OR 89 (LUNDER 4)	147	66 years,5 months,10 days	F	62 Inch(es)	125.27 lb(s)	22.91			Y	4.02 mg	Y	0.08 mg	0	12	0.7	NULL	YES	YES	NO	Tegaderm	1
											2015-01-23	2	LUMBAR POSTERIOR DECOMPRESSION	OR 89 (LUNDER 4)	144	52 years,8 months,4 days	F	63 Inch(es)	210.43 lb(s)	37.27			Y	3.58 mg	Y	0 mg	0	13	0.7	NULL	YES	NO	NO	Tegaderm	1
											2015-01-29	3	LUMBAR POSTERIOR DECOMPRESSION	OR 85 (LUNDER 4)	146	81 years,10 months,21 days	F	64 Inch(es)	158.34 lb(s)	27.18			Y	4.96 mg	Y	0.08 mg	5 mg	10	0.7	NULL	YES	YES	NO	Tegaderm	1
											2015-01-30	3	LUMBAR POSTERIOR DECOMPRESSION	OR 89 (LUNDER 4)	158	65 years,3 months,4 days	M	71 Inch(es)	185.39 lb(s)	25.85			N	0	N	0	0	10	0.75	NULL	YES	YES	NO	Tape	1
											2015-01-30	3	LUMBAR POSTERIOR DECOMPRESSION	OR 89 (LUNDER 4)	129	62 years,10 months,21 days	F	65 Inch(es)	160.34 lb(s)	26.68			N	0	Y	0.08 mg	10 mg	12	0.7	NULL	YES	YES	NO	NULL	NULL
											2015-01-31	2	LUMBAR POSTERIOR DECOMPRESSION	OR 88 (LUNDER 4)	200	67 years,1 months,12 days	M	70.5 Inch(es)	185.39 lb(s)	26.22			N	0	N	0	15 mg	10	0.75	NULL	YES	YES	YES	Tegaderm	1
											2015-02-05	3	LUMBAR DECOMPRESSION, LAMINECTOMY	OR 91 (LUNDER 4)	250	68 years,10 months,21 days	M	67 Inch(es)	225.47 lb(s)	35.31			Y	17.54 mg	Y	0.28 mg	10 mg	13	0.75	NULL	YES	YES	YES	Tape	1
											2015-02-05	2	MICRODISCECTOMY	OR 91 (LUNDER 4)	125	31 years,11 months,23 days	M	69 Inch(es)	175.38 lb(s)	25.9			Y	2.64 mg	Y	0.16 mg	0	11	NULL	NULL	YES	YES	YES	NULL	NULL
											2015-02-06	3	LUMBAR POSTERIOR DECOMPRESSION	OR 89 (LUNDER 4)	212	67 years,6 months,3 days	F	67 Inch(es)	180.38 lb(s)	28.25			Y	5.99 mg	Y	0.56 mg	20 mg	16	0.7	NULL	YES	YES	NO	Tape	0
											2015-02-13	2	LUMBAR POSTERIOR DECOMPRESSION	OR 73 (LUNDER 3)	218	72 years,3 months,0 days	F	66 Inch(es)	176.37 lb(s)	28.46			Y	6.57 mg	Y	0.16 mg	10 mg	12	0.7	NULL	NO	YES	NO	Tegaderm	1
											2015-02-14	2	MICRODISCECTOMY LUMBAR	OR 88 (LUNDER 4)	134	48 years,6 months,24 days	F	65 Inch(es)	158.34 lb(s)	26.35			Y	1.68 mg	N	0	0	10	0.7	NULL	YES	YES	YES	Tape	1
											2015-02-24	3	LUMBAR POSTERIOR DECOMPRESSION	OR 89 (LUNDER 4)	176	78 years,2 months,3 days	M	67 Inch(es)	207.43 lb(s)	32.48			Y	15.27 mg	Y	0.32 mg	20 mg	12	0.75	NULL	YES	YES	NO	Tegaderm	1
											2015-02-26	3	LUMBAR POSTERIOR DECOMPRESSION	OR 71 (LUNDER 3)	258	71 years,5 months,25 days	M		270.57 lb(s)	0			Y	5.37 mg	N	0	0	11	0.7	NULL	YES	YES	NO	Tegaderm	1
											2015-02-27	2	MICRODISCECTOMY LUMBAR	OR 89 (LUNDER 4)	149	41 years,7 months,19 days	M	73 Inch(es)	270.57 lb(s)	35.69			N	0	N	0	0	8	0.75	NULL	YES	YES	NO	Tape	1
											2015-03-12	2	LUMBAR POSTERIOR DECOMPRESSION	OR 89 (LUNDER 4)	145	69 years,6 months,0 days	M	69 Inch(es)	235.5 lb(s)	34.77			Y	5.48 mg	Y	0.16 mg	5 mg	11	0.75	NULL	YES	YES	YES	Tegaderm	1
											2015-03-17	2	LUMBAR POSTERIOR DECOMPRESSION	OR 89 (LUNDER 4)	116	55 years,2 months,30 days	F	58 Inch(es)	130.27 lb(s)	27.22			Y	1.8 mg	N	0	0	12	0.7	NULL	YES	YES	YES	Tegaderm	1
											2015-03-20	3	LUMBAR POSTERIOR DECOMPRESSION	OR 89 (LUNDER 4)	262	74 years,11 months,23 days	M	70 Inch(es)	240.5 lb(s)	34.5			Y	8.6 mg	N	0	25 mg	15	0.75	NULL	YES	NO	YES	Tegaderm	1
											2015-03-24	2	LUMBAR POSTERIOR DECOMPRESSION	OR 72 (LUNDER 3)	261	72 years,9 months,12 days	M	66 Inch(es)	165.35 lb(s)	26.69			N	0	Y	0.16 mg	17.5 mg	13	0.75	NULL	YES	YES	NO	Tegaderm	1
											2015-03-26	3	LUMBAR POSTERIOR DECOMPRESSION	OR 72 (LUNDER 3)	132	83 years,4 months,23 days	F	66 Inch(es)	198.42 lb(s)	32.02			Y	3.88 mg	N	0	15 mg	10	0.7	NULL	YES	YES	YES	Tegaderm	NULL
											2015-03-26	2	LUMBAR POSTERIOR DECOMPRESSION	OR 73 (LUNDER 3)	165	66 years,1 months,9 days	F	59 Inch(es)	188.38 lb(s)	38.04			N	0	N	0	10 mg	9	0.7	NULL	YES	YES	NO	Tegaderm	NULL
											2015-04-09	3	LUMBAR POSTERIOR DECOMPRESSION	OR 89 (LUNDER 4)	143	81 years,0 months,25 days	M	66 Inch(es)	178.38 lb(s)	28.79			N	0	N	0	0	8	0.75	NULL	YES	YES	NO	NULL	NULL
											2015-04-09	2	LUMBAR POSTERIOR DECOMPRESSION	OR 89 (LUNDER 4)	157	72 years,3 months,25 days	M	69 Inch(es)	178.38 lb(s)	26.34			N	0	N	0	0	8	0.75	NULL	YES	YES	NO	NULL	NULL
											2015-04-10	2	LUMBAR POSTERIOR DECOMPRESSION	OR 89 (LUNDER 4)	197	72 years,0 months,14 days	M	72 Inch(es)	218.46 lb(s)	29.63			Y	7.24 mg	Y	0.08 mg	15 mg	12	0.75	NULL	NO	YES	YES	Tegaderm	1
											2015-04-17	2	LUMBAR POSTERIOR DECOMPRESSION	OR 89 (LUNDER 4)	163	62 years,4 months,8 days	M	72 Inch(es)	183.38 lb(s)	24.87			Y	1.54 mg	N	0	0	12	0.75	NULL	YES	YES	NO	NULL	1
											2015-04-28	2	LUMBAR POSTERIOR DECOMPRESSION	OR 85 (LUNDER 4)	168	60 years,9 months,29 days	M	74 Inch(es)	220.46 lb(s)	28.3			Y	1.49 mg	N	0	15 mg	13	0.75	NULL	YES	YES	YES	Tegaderm	1
											2015-04-28	2	LUMBAR FORAMINOTOMY	OR 85 (LUNDER 4)	177	59 years,2 months,0 days	F	64 Inch(es)	165.35 lb(s)	28.38			N	0	N	0	0	11	0.7	NULL	YES	YES	YES	Tegaderm	1
											2015-05-07	2	LUMBAR POSTERIOR DECOMPRESSION	OR 89 (LUNDER 4)	194	79 years,1 months,21 days	F	59.5 Inch(es)	168.34 lb(s)	33.43			Y	2.08 mg	N	0	10 mg	11	0.7	NULL	YES	YES	NO	Tegaderm	1
											2015-05-08	2	LUMBAR POSTERIOR DECOMPRESSION	OR 73 (LUNDER 3)	180	58 years,7 months,15 days	M	76 Inch(es)	290.61 lb(s)	35.37			Y	0.57 mg	N	0	5 mg	12	0.75	NULL	YES	YES	NO	Tegaderm	1
											2015-05-11	2	LUMBAR POSTERIOR DECOMPRESSION	OR 67 (LUNDER 3)	162	53 years,10 months,28 days	F	62.5 Inch(es)	128.26 lb(s)	23.08			Y	3.01 mg	Y	0.4 mg	0	10	0.7	NULL	YES	YES	NO	Tape	NULL
											2015-05-12	2	LUMBAR POSTERIOR DECOMPRESSION	OR 89 (LUNDER 4)	168	72 years,11 months,0 days	M	68 Inch(es)	173.37 lb(s)	26.36			Y	4.36 mg	Y	0.16 mg	35 mg	12	0.75	NULL	YES	YES	YES	NULL	NULL
											2015-05-12	2	LUMBAR POSTERIOR DECOMPRESSION	OR 89 (LUNDER 4)	129	60 years,6 months,1 days	M	74 Inch(es)	230.49 lb(s)	29.59			Y	2.04 mg	N	0	10 mg	13	0.75	NULL	YES	NO	YES	NULL	NULL
											2015-05-19	2	LUMBAR POSTERIOR DECOMPRESSION	OR 88 (LUNDER 4)	187	58 years,10 months,2 days	M	67 Inch(es)	169.36 lb(s)	26.52			Y	4.39 mg	N	0	0	12	0.75	NULL	YES	YES	NO	Tegaderm	NULL
											2015-05-21	2	LUMBAR POSTERIOR DISCECTOMY	OR 89 (LUNDER 4)	154	79 years,4 months,22 days	F	63 Inch(es)	158.34 lb(s)	28.05			N	0	Y	0.32 mg	5 mg	13	0.7	NULL	YES	NO	YES	Tegaderm	1
											2015-05-22	2	LUMBAR POSTERIOR DECOMPRESSION	OR 89 (LUNDER 4)	204	55 years,2 months,27 days	M	74 Inch(es)	290.61 lb(s)	37.31			Y	343.5 mg	Y	0.64 mg	10 mg	15	0.75	NULL	YES	YES	NO	Tape	1
											2015-05-22	3	LUMBAR POSTERIOR DECOMPRESSION	OR 89 (LUNDER 4)	183	84 years,5 months,10 days	F	66 Inch(es)	144.29 lb(s)	23.29			Y	3.29 mg	Y	0.32 mg	15 mg	11	0.7	NULL	YES	YES	NO	Tape	1
											2015-05-26	2	LUMBAR POSTERIOR DECOMPRESSION	OR 89 (LUNDER 4)	244	58 years,1 months,6 days	M	70 Inch(es)	195.42 lb(s)	28.04			N	0	Y	0.16 mg	5 mg	12	0.7	NULL	YES	NO	YES	Tegaderm	1
											2015-05-26	3	LUMBAR POSTERIOR DECOMPRESSION	OR 89 (LUNDER 4)	238	71 years,1 months,0 days	F	60 Inch(es)	215.46 lb(s)	42.07			Y	1.12 mg	Y	0.08 mg	5 mg	14	0.7	NULL	YES	YES	YES	Tegaderm	1
											2015-06-02	2	MICRODISCECTOMY	OR 89 (LUNDER 4)	134	63 years,3 months,6 days	M	69 Inch(es)	242.51 lb(s)	35.81			Y	3.16 mg	Y	0.16 mg	0	10	NULL	NULL	YES	YES	NO	Tegaderm	1
											2015-06-04	2	LUMBAR POSTERIOR DECOMPRESSION	OR 89 (LUNDER 4)	186	76 years,8 months,18 days	F	60 Inch(es)	175.38 lb(s)	34.25			Y	2.49 mg	Y	0.08 mg	20 mg	9	0.7	NULL	YES	YES	YES	Tegaderm	1
											2015-06-30	2	LUMBAR POSTERIOR DECOMPRESSION	OR 89 (LUNDER 4)	201	65 years,2 months,16 days	M	69 Inch(es)	175.38 lb(s)	25.9			Y	1.56 mg	N	0	50 mg	12	0.7	NULL	YES	YES	NO	Tegaderm	1
											2015-07-02	2	LUMBAR POSTERIOR DISCECTOMY	OR 90 (LUNDER 4)	191	38 years,6 months,1 days	M	69 Inch(es)	165.35 lb(s)	24.42			N	0	Y	0.08 mg	0	12	0.75	NULL	YES	YES	NO	Tegaderm	1
											2015-07-02	2	LUMBAR POSTERIOR DECOMPRESSION	OR 90 (LUNDER 4)	133	59 years,0 months,30 days	F	66 Inch(es)	156.33 lb(s)	25.23			Y	2.26 mg	Y	0.24 mg	0	12	0.7	NULL	NO	YES	NO	Tegaderm	1
											2015-07-14	2	LUMBAR POSTERIOR DECOMPRESSION	OR 85 (LUNDER 4)	147	58 years,4 months,23 days	M	72 Inch(es)	240.5 lb(s)	32.61			Y	5.35 mg	Y	0.24 mg	0	11	0.8	NULL	YES	YES	NO	Tegaderm	1
											2015-07-16	2	LUMBAR POSTERIOR DECOMPRESSION	OR 88 (LUNDER 4)	106	68 years,11 months,5 days	F	64 Inch(es)	220.46 lb(s)	37.84			Y	2.56 mg	Y	0.08 mg	10 mg	14	0.7	NULL	YES	YES	NO	Tegaderm	1
											2015-07-21	2	LUMBAR POSTERIOR DECOMPRESSION	OR 89 (LUNDER 4)	159	42 years,0 months,10 days	M	73 Inch(es)	250.53 lb(s)	33.05			Y	3.84 mg	Y	0.16 mg	0	11	0.75	NULL	YES	YES	NO	Tegaderm	1
											2015-07-24		LUMBAR POSTERIOR DECOMPRESSION	OR 89 (LUNDER 4)	171	57 years,1 months,8 days	F	61 Inch(es)	138.3 lb(s)	26.13			N	0	Y	0.72 mg	15 mg	9	0.75	NULL	YES	NO	YES	Tape	1
											2015-07-31	2	LUMBAR POSTERIOR DECOMPRESSION	OR 89 (LUNDER 4)	164	74 years,7 months,5 days	F	62 Inch(es)	140.3 lb(s)	25.66			Y	2.73 mg	N	0	0	10	0.7	NULL	YES	YES	YES	Tegaderm	1
											2015-08-04	2	LUMBAR POSTERIOR DECOMPRESSION	OR 89 (LUNDER 4)	210	68 years,0 months,1 days	F	67 Inch(es)	151.33 lb(s)	23.7			Y	10.34 mg	Y	0.72 mg	0	12	0.7	NULL	YES	YES	NO	Tegaderm	1
											2015-08-18	2	LUMBAR POSTERIOR DECOMPRESSION	OR 89 (LUNDER 4)	189	40 years,9 months,17 days	M	74 Inch(es)	209.44 lb(s)	26.89			N	0	N	0	0	11	0.75	NULL	YES	YES	YES	Tegaderm	1
											2015-08-18	3	LUMBAR POSTERIOR DECOMPRESSION	OR 89 (LUNDER 4)	245	81 years,0 months,5 days	M	72 Inch(es)	220.46 lb(s)	29.9			Y	1.85 mg	N	0	10 mg	13	0.7	NULL	YES	YES	YES	Tegaderm	1
											2015-08-21	2	LUMBAR POSTERIOR DECOMPRESSION	OR 89 (LUNDER 4)	169	85 years,0 months,12 days	M	69 Inch(es)	167.35 lb(s)	24.71			Y	0.96 mg	Y	0.08 mg	10 mg	12	0.75	NULL	YES	YES	YES	NULL	1
											2015-08-25	2	LUMBAR POSTERIOR DECOMPRESSION	OR 89 (LUNDER 4)	142	60 years,3 months,10 days	M	72 Inch(es)	209.44 lb(s)	28.4			N	0	N	0	10 mg	13	0.75	NULL	YES	NO	YES	Tegaderm	1
											2015-08-27	2	LUMBAR POSTERIOR DECOMPRESSION	OR 88 (LUNDER 4)	153	70 years,2 months,15 days	M	71 Inch(es)	222.47 lb(s)	31.02			Y	0.9 mg	N	0	0	5	NULL	NULL	NO	NO	NO	Awake / open	1
											2015-09-03	2	LUMBAR POSTERIOR DECOMPRESSION	OR 72 (LUNDER 3)	230	67 years,9 months,21 days	M	68 Inch(es)	201.41 lb(s)	30.62			Y	4.93 mg	N	0	5 mg	12	0.75	NULL	YES	YES	YES	Tegaderm	1
											2015-09-04	2	LUMBAR POSTERIOR DECOMPRESSION	OR 89 (LUNDER 4)	204	70 years,0 months,9 days	F	62 Inch(es)	188.1 lb(s)	34.4			Y	2.31 mg	N	0	5 mg	11	0.7	NULL	YES	YES	NO	Tegaderm	1
											2015-09-04	2	LUMBAR POSTERIOR DECOMPRESSION	OR 89 (LUNDER 4)	195	72 years,8 months,20 days	M	69 Inch(es)	178.38 lb(s)	26.34			Y	3.72 mg	N	0	0	10	0.75	NULL	YES	YES	YES	Tegaderm	1
											2015-09-15	3	LUMBAR POSTERIOR DECOMPRESSION	OR 89 (LUNDER 4)	215	68 years,6 months,24 days	M	74 Inch(es)	225.47 lb(s)	28.95			Y	2.4 mg	Y	0.08 mg	25 mg	13	0.75	NULL	YES	YES	YES	Tegaderm	1
											2015-09-16	2	MICRODISCECTOMY LUMBAR	OR 90 (LUNDER 4)	174	61 years,3 months,17 days	M	62 Inch(es)	118.26 lb(s)	21.63			Y	5.1 mg	Y	0.16 mg	5 mg	11	0.75	NULL	YES	YES	NO	Tegaderm	1
											2015-09-22	2	LUMBAR POSTERIOR DECOMPRESSION	OR 89 (LUNDER 4)	126	61 years,2 months,6 days	F	61 Inch(es)	109.24 lb(s)	20.64			Y	1.77 mg	N	0	10 mg	10	0.7	NULL	YES	NO	YES	Tegaderm	1
											2015-09-24	2	MICRODISCECTOMY LUMBAR	OR 73 (LUNDER 3)	191	29 years,10 months,22 days	F	64 Inch(es)	209.44 lb(s)	35.95			N	0	N	0	0	11	0.7	NULL	NO	YES	NO	Tegaderm	1
											2015-10-01	3	LUMBAR POSTERIOR DECOMPRESSION	OR 61 (LUNDER 3)	136	72 years,3 months,28 days	M	67 Inch(es)	160.34 lb(s)	25.11			Y	5.65 mg	N	0	0	12	0.7	NULL	YES	YES	YES	Tape	1
											2015-10-01	2	MICRODISCECTOMY LUMBAR	OR 61 (LUNDER 3)	213	73 years,1 months,1 days	M	69.5 Inch(es)	172.36 lb(s)	25.09			Y	6.01 mg	N	0	0	6	0.7	NULL	YES	YES	NO	Tape	1
											2015-10-06	2	MICRODISCECTOMY LUMBAR	OR 89 (LUNDER 4)	120	57 years,4 months,11 days	M	74 Inch(es)	190.39 lb(s)	24.44			N	0	Y	0.4 mg	5 mg	10	0.75	NULL	YES	YES	NO	Tegaderm	NULL
											2015-10-09	2	LUMBAR POSTERIOR DISCECTOMY	OR 89 (LUNDER 4)	215	74 years,9 months,14 days	F	61 Inch(es)	140.3 lb(s)	26.51			Y	392.42 mg	Y	0.16 mg	10 mg	9	0.7	NULL	YES	YES	NO	Tegaderm	NULL
											2015-10-13	3	LUMBAR POSTERIOR DECOMPRESSION	OR 89 (LUNDER 4)	145	68 years,3 months,25 days	M	67 Inch(es)	200.42 lb(s)	31.39			Y	4.41 mg	Y	0.48 mg	15 mg	11	0.75	NULL	YES	YES	NO	Tegaderm	1
											2015-10-16	3	LUMBAR POSTERIOR DECOMPRESSION	OR 89 (LUNDER 4)	246	67 years,3 months,18 days	F	66 Inch(es)	187.39 lb(s)	30.24			Y	193.01 mg	Y	0.36 mg	0	13	0.7	NULL	YES	YES	NO	Tegaderm	1
											2015-10-30	3	LUMBAR POSTERIOR DECOMPRESSION	OR 72 (LUNDER 3)	197	78 years,10 months,6 days	M	67 Inch(es)	195.42 lb(s)	30.6			Y	19.77 mg	Y	0.32 mg	20 mg	10	0.75	NULL	YES	YES	NO	Tegaderm	1
											2015-11-05	2	LUMBAR POSTERIOR DECOMPRESSION	OR 91 (LUNDER 4)	198	75 years,7 months,30 days	M	74 Inch(es)	197.01 lb(s)	25.29			Y	5.74 mg	Y	0.16 mg	0	9	0.75	NULL	YES	YES	NO	Tegaderm	1
											2015-11-06	2	LUMBAR POSTERIOR DECOMPRESSION	OR 89 (LUNDER 4)	227	77 years,9 months,13 days	F	62 Inch(es)	185.39 lb(s)	33.9			Y	6.1 mg	Y	0.08 mg	0	12	0.7	NULL	YES	YES	NO	Tegaderm	1
											2015-11-13	2	LUMBAR POSTERIOR DECOMPRESSION	OR 89 (LUNDER 4)	167	58 years,3 months,15 days	M	68 Inch(es)	158.34 lb(s)	24.07			N	0	N	0	25 mg	10	0.75	NULL	YES	YES	NO	Tegaderm	1
											2015-11-19	2	LUMBAR POSTERIOR DECOMPRESSION	OR 89 (LUNDER 4)	142	71 years,4 months,1 days	F	71 Inch(es)	237.5 lb(s)	33.12			Y	7.98 mg	Y	0.24 mg	45 mg	11	0.75	NULL	YES	YES	NO	Tegaderm	1
											2015-11-19	2	MICRODISCECTOMY LUMBAR	OR 89 (LUNDER 4)	129	32 years,8 months,7 days	M	70 Inch(es)	190.39 lb(s)	27.32			Y	1.2 mg	N	0	0	11	0.75	NULL	YES	YES	NO	Tegaderm	1
											2015-11-20	2	LUMBAR POSTERIOR DECOMPRESSION	OR 89 (LUNDER 4)	199	72 years,4 months,4 days	M	70 Inch(es)	165.35 lb(s)	23.72			Y	2.6 mg	N	0	5 mg	11	0.75	NULL	YES	NO	YES	Tegaderm	1
											2015-11-20	2	LUMBAR POSTERIOR DECOMPRESSION	OR 89 (LUNDER 4)	155	65 years,8 months,9 days	F	65 Inch(es)	149.32 lb(s)	24.85			Y	1.54 mg	Y	0.08 mg	5 mg	12	0.7	NULL	YES	YES	YES	Tegaderm	1
											2015-11-27	2	LUMBAR POSTERIOR DECOMPRESSION	OR 89 (LUNDER 4)	191	55 years,6 months,5 days	M	73 Inch(es)	218.46 lb(s)	28.82			Y	0.74 mg	Y	0.08 mg	0	12	0.75	NULL	YES	YES	NO	Tegaderm	1
											2015-12-08	1	MICRODISCECTOMY LUMBAR	OR 89 (LUNDER 4)	218	39 years,6 months,24 days	M	69 Inch(es)	200.42 lb(s)	29.59			N	0	Y	0.24 mg	0	10	0.75	NULL	YES	YES	NO	Tegaderm	1
											2015-12-08	2	LUMBAR POSTERIOR DECOMPRESSION	OR 89 (LUNDER 4)	138	73 years,2 months,10 days	F	63 Inch(es)	117.24 lb(s)	20.77			Y	2.04 mg	N	0	0	8	0.7	NULL	YES	YES	NO	NULL	NULL
											2015-12-17	2	LUMBAR POSTERIOR DECOMPRESSION	OR 91 (LUNDER 4)	157	56 years,1 months,18 days	F	62 Inch(es)	154.32 lb(s)	28.22			Y	5.04 mg	Y	0.4 mg	5 mg	12	0.65	NULL	YES	NO	YES	Tegaderm	NULL
											2015-12-18	3	LUMBAR POSTERIOR DECOMPRESSION	OR 89 (LUNDER 4)	251	68 years,2 months,1 days	M	71 Inch(es)	225.47 lb(s)	31.44			Y	8.89 mg	Y	0.32 mg	5 mg	10	0.75	NULL	YES	NO	YES	Tegaderm	1
											2015-12-18	2	LUMBAR POSTERIOR DECOMPRESSION	OR 89 (LUNDER 4)	283	55 years,6 months,11 days	M	68 Inch(es)	220.46 lb(s)	33.52			Y	12.44 mg	Y	0.16 mg	0	11	0.75	NULL	YES	YES	YES	NULL	1
											2015-12-22	2	LUMBAR POSTERIOR DECOMPRESSION	OR 89 (LUNDER 4)	194	73 years,6 months,12 days	M	69 Inch(es)	175.38 lb(s)	25.9			Y	10.24 mg	Y	0.24 mg	25 mg	11	0.75	NULL	YES	NO	YES	Tape	NULL
											2015-12-22	3	LUMBAR POSTERIOR DECOMPRESSION	OR 89 (LUNDER 4)	165	69 years,0 months,30 days	M	72 Inch(es)	245.51 lb(s)	33.29			Y	1.65 mg	Y	0.24 mg	25 mg	11	0.75	NULL	YES	NO	YES	Tape	NULL
											2015-12-29	2	LUMBAR POSTERIOR DECOMPRESSION	OR 89 (LUNDER 4)	209	45 years,0 months,12 days	M	71 Inch(es)	300.62 lb(s)	41.92			Y	5.83 mg	N	0	0	11	0.75	NULL	YES	NO	YES	Tegaderm	1
											2016-01-08	3	LUMBAR POSTERIOR DECOMPRESSION	OR 73 (LUNDER 3)	233	91 years,2 months,5 days	F		137.28 lb(s)	0			Y	2.83 mg	N	0	5 mg	9	0.7	NULL	YES	YES	NO	Tegaderm	1
											2016-01-14	2	MICRODISCECTOMY LUMBAR	OR32	140	52 years,4 months,13 days	M	72 Inch(es)	182.39 lb(s)	24.73			Y	3.66 mg	N	0	5 mg	12	0.75	NULL	YES	YES	NO	NULL	NULL
											2016-01-19	2	MICRODISCECTOMY LUMBAR	OR 89 (LUNDER 4)	129	54 years,5 months,19 days	F	63 Inch(es)	135.28 lb(s)	23.96			Y	0.89 mg	N	0	0	12	0.7	NULL	NO	NO	NO	Tegaderm	1
											2016-02-04	2	MICRODISCECTOMY LUMBAR	OR 89 (LUNDER 4)	175	73 years,2 months,3 days	M	70 Inch(es)	222.47 lb(s)	31.92			Y	5.63 mg	N	0	15 mg	14	0.75	NULL	YES	YES	NO	Tape	1
											2016-02-09	2	LUMBAR FORAMINOTOMY	OR 89 (LUNDER 4)	162	56 years,7 months,16 days	F	63 Inch(es)	187.39 lb(s)	33.19			Y	800.76 mg	N	0	0	15	0.7	NULL	YES	NO	NO	Tegaderm	1
											2016-02-09	2	LUMBAR POSTERIOR DECOMPRESSION	OR 89 (LUNDER 4)	170	81 years,6 months,27 days	M	71 Inch(es)	184.39 lb(s)	25.71			Y	2.74 mg	Y	0.08 mg	15 mg	12	0.75	NULL	YES	YES	NO	Tegaderm	1
											2016-02-09	2	LUMBAR POSTERIOR DECOMPRESSION	OR 89 (LUNDER 4)	205	50 years,8 months,22 days	M	77 Inch(es)	258.54 lb(s)	30.66			Y	10.32 mg	Y	0.24 mg	0	11	0.75	NULL	YES	YES	NO	Tegaderm	1
											2016-02-11	2	LUMBAR POSTERIOR DECOMPRESSION	OR 88 (LUNDER 4)	147	69 years,3 months,6 days	F	63 Inch(es)	140.3 lb(s)	24.85			Y	1.16 mg	Y	0.08 mg	0	14	0.7	NULL	YES	YES	YES	Tape	1
											2016-02-12	3	LUMBAR POSTERIOR DECOMPRESSION	OR 89 (LUNDER 4)	255	85 years,3 months,3 days	F	64 Inch(es)	180.38 lb(s)	30.96			Y	7.58 mg	N	0	15 mg	12	0.65	NULL	YES	YES	NO	Tegaderm	NULL
											2016-02-23	2	LUMBAR POSTERIOR DECOMPRESSION	OR 89 (LUNDER 4)	170	76 years,7 months,15 days	M	60 Inch(es)	169.36 lb(s)	33.07			Y	7.61 mg	N	0	0	11	0.75	NULL	YES	NO	YES	Tape	1
											2016-02-23	2	LUMBAR POSTERIOR DECOMPRESSION	OR 89 (LUNDER 4)	130	81 years,9 months,0 days	M	69 Inch(es)	165.35 lb(s)	24.42			Y	2.47 mg	N	0	0	12	0.7	NULL	YES	NO	YES	Tape	1
											2016-02-23	2	LUMBAR POSTERIOR DECOMPRESSION	OR 89 (LUNDER 4)	204	81 years,9 months,28 days	M	71 Inch(es)	190.39 lb(s)	26.55			Y	10.95 mg	N	0	0	14	0.75	NULL	YES	NO	YES	Tape	1
											2016-03-01	2	LUMBAR POSTERIOR DECOMPRESSION	OR 73 (LUNDER 3)	146	71 years,0 months,25 days	M	73 Inch(es)	195.42 lb(s)	25.78			N	0	Y	0.16 mg	0	10	0.75	NULL	YES	YES	NO	Tegaderm	1
											2016-03-01	3	LUMBAR POSTERIOR DECOMPRESSION	OR 73 (LUNDER 3)	151	67 years,0 months,19 days	M	66 Inch(es)	170.35 lb(s)	27.49			Y	3.71 mg	Y	0.16 mg	0	11	0.75	NULL	YES	YES	NO	Tegaderm	1
											2016-03-01	2	MICRODISCECTOMY LUMBAR	OR 73 (LUNDER 3)	117	52 years,5 months,27 days	M	75 Inch(es)	194.4 lb(s)	24.3			N	0	Y	0.16 mg	0	11	0.05	NULL	YES	YES	NO	Tegaderm	1
											2016-03-08	3	LUMBAR POSTERIOR DECOMPRESSION	OR 89 (LUNDER 4)	159	68 years,7 months,26 days	F	65 Inch(es)	265.55 lb(s)	44.19			Y	4.75 mg	Y	0.4 mg	10 mg	11	0.7	NULL	YES	NO	NO	Tegaderm	1
											2016-03-08	3	LUMBAR POSTERIOR DECOMPRESSION	OR 89 (LUNDER 4)	263	90 years,2 months,4 days	M	67 Inch(es)	158.84 lb(s)	24.88			Y	3.23 mg	N	0	0	11	0.75	NULL	YES	YES	YES	Tegaderm	1
											2016-03-22	2	LUMBAR FORAMINOTOMY	OR 89 (LUNDER 4)	171	57 years,11 months,10 days	F	63 Inch(es)	115.24 lb(s)	20.41			Y	4.68 mg	Y	0.56 mg	0	12	0.7	NULL	YES	YES	NO	Tegaderm	1
											2016-03-22	2	MICRODISCECTOMY LUMBAR	OR 89 (LUNDER 4)	174	36 years,0 months,6 days	M	69 Inch(es)	165.35 lb(s)	24.42			N	0	N	0	0	7	0.75	NULL	YES	YES	NO	NULL	NULL
											2016-03-22	2	LUMBAR POSTERIOR DECOMPRESSION	OR 89 (LUNDER 4)	146	61 years,5 months,21 days	M	65 Inch(es)	148.3 lb(s)	24.68			Y	2.89 mg	Y	0.08 mg	15 mg	10	0.75	NULL	YES	YES	NO	Tegaderm	1
											2016-03-25	3	LUMBAR POSTERIOR DECOMPRESSION	OR 89 (LUNDER 4)	181	72 years,10 months,29 days	F	65 Inch(es)	155.32 lb(s)	25.84			Y	7.26 mg	N	0	0	11	0.7	NULL	YES	YES	NO	Tegaderm	1
											2016-03-31	3	LUMBAR POSTERIOR DECOMPRESSION	OR 85 (LUNDER 4)	169	83 years,5 months,6 days	M	68 Inch(es)	225.47 lb(s)	34.28			Y	4.02 mg	Y	0.16 mg	15 mg	8	0.75	NULL	YES	YES	YES	Tegaderm	NULL
											2009-11-02	2	LUMBAR POSTERIOR DISCECTOMY	OR26	132	46 years,9 months,30 days	F	65 Inch(es)	106.22 lb(s)	17.67			N	0	N	0	10 mg	8	0.7	NULL	YES	YES	NO	Tegaderm	1		GA
											2010-03-02	2	LUMBAR POSTERIOR DECOMPRESSION	OR44	278	69 years,5 months,12 days	M	72 Inch(es)	220.46 lb(s)	29.9			Y	4.25 mg	Y	0.44 mg	20 mg	11	0.75	NULL	YES	YES	NO	NULL	NULL		GA
											2011-01-10	3	MICRODISCECTOMY	OR44	185	66 years,2 months,24 days	F		143.3 lb(s)	0			Y	37.78 mg	Y	0.16 mg	0	6	7	NULL	YES	YES	NO	Tegaderm	1		GA
											2016-04-01	2	LUMBAR POSTERIOR DECOMPRESSION	OR 73 (LUNDER 3)	136	61 years,7 months,13 days	M	69 Inch(es)	168.34 lb(s)	24.86			Y	3.13 mg	Y	0.16 mg	0	10	0.75	NULL	YES	YES	NO	Tegaderm	1
												=COUNTA(D2:D620)								79
												612							619	Total Cases
